# Supplementary material for: Development of mental health first aid guidelines for psychosis for Brazil: A Delphi expert consensus study
Source: PLoS One. 2024 Jul 22;19(7):e0307064. doi: 10.1371/journal.pone.0307064 (PMC11262670; doi:10.1371/journal.pone.0307064)
Supplement: S1 File — All survey statements in the mental health first aid guidelines for psychosis for Brazil over two survey study rounds (English and Brazilian Portuguese languages). (XLSX) [file pone.0307064.s001.xlsx]

## Sheet: Round 1
Table S1. Statements in the questionnaire of Round 1 (N=403) and their ratings by panel
Item number^	English statement	Portuguese statement	Lived experience panel (n=24)	Professional panel (n=28)
	RECOGNISING AND ACKNOWLEDGING THAT SOMEONE MAY BE EXPERIENCING PSYCHOSIS	RECONHECENDO QUE ALGUÉM PODE ESTAR VIVENCIANDO PSICOSE
12	The first aider should be able to recognise the early signs and symptoms of psychosis.	O (A) socorrista deve estar apto (a) a reconhecer os sinais e sintomas precoces de um transtorno psicótico.	1	0.964286
13	The first aider should be aware that changes that are very out of character for the person may be early signs of psychosis.	O (A) socorrista deve estar ciente de que mudanças abruptas no jeito de ser da pessoa pode significar sinais precoces de transtorno psicótico.	1	0.821429
14	The first aider should be aware that a single sign or symptom does not necessarily indicate psychosis, but a group of signs or symptoms is more likely to.	O (A) socorrista deve estar ciente de que um grupo de sinais e sintomas está mais associado a um transtorno psicótico do que um único sinal ou sintoma isoladamente.	0.791667	0.928571
15	The first aider should know that even if the person exhibits signs and symptoms of psychosis, they do not necessarily have a psychotic illness.	O (A) socorrista deve saber que mesmo que a pessoa apresente sinais ou sintomas psicóticos, ela não necessariamente tem um transtorno psicótico.	0.833333	0.928571
16	The first aider should be aware that signs and symptoms of psychosis may vary from person to person and can change over time.	O (A) socorrista deve estar atento para o fato de que sinais e sintomas de psicose podem variar de pessoa para pessoa e mudar de acordo com o período.	0.958333	0.928571
17	The first aider should be aware that the signs and symptoms of psychosis may appear suddenly or develop gradually over time.	O (A) socorrista deve estar atento para o fato de que os sinais ou sintomas de transtornos psicóticos podem aparecer de repente ou desenvolverem-se gradualmente ao longo do tempo.	0.791667	0.928571
18	The first aider should not ignore or dismiss signs and symptoms if they appear gradually or are unclear.	O (A) socorrista não deve ignorar ou dispensar sinais e sintomas se eles aparecerem gradualmente ou não forem claros.	0.833333	0.928571
19	The first aider should not assume that any signs and symptoms of psychosis will go away on their own.	O (A) socorrista não deve assumir que sinais e sintomas de um transtorno psicótico irão dissipar-se sozinhos.	0.833333	0.964286
20	The first aider should be aware that symptoms of psychosis can be present in a number of mental illnesses.	O (A) socorrista deve estar atento ao fato de que sintomas psicóticos podem estar presentes em diversos transtornos mentais.	0.958333	0.964286
21	The first aider should be aware that a person may experience psychosis as a single episode or as part of an ongoing illness, such as schizophrenia, bipolar disorder or dementia.	O (A) socorrista deve estar ciente de que a pessoa pode ter a experiência da psicose como um episódio único ou mesmo como parte do percurso de uma doença como esquizofrenia, transtorno bipolar ou demência.	0.791667	0.964286
22	The first aider should be aware that the symptoms of psychosis may be related to drug or alcohol use.	O (A) socorrista deve estar ciente de que sintomas psicóticos podem estar atrelados ao uso de drogas ou álcool.	0.916667	0.928571
23	The first aider should not assume that the person exhibiting signs and symptoms is 'just going through a phase', experiencing the normal ups and downs of life, or misusing substances.	O (A) socorrista não deve assumir a certeza de que uma pessoa que tem sinais e sintomas psicóticos está ‘apenas passando por uma fase’, vivenciando os altos e baixos da vida ou apenas usando drogas de forma recreacional.	0.791667	0.928571
24	The first aider should not dismiss changes in a young person's functioning or recurrent odd behaviour as being 'just a phase' or 'teenagers being teenagers'.	O (A) socorrista não deve tratar mudanças no comportamento de um jovem como sendo ‘apenas uma fase’ ou ‘adolescentes sendo adolescentes’.	0.958333	0.714286
25	The first aider should not dismiss the person's lack of motivation or interest in life as laziness, as this may be a symptom of psychosis.	O (A) socorrista não deve tratar a falta de motivação da pessoa como preguiça, visto que esse pode ser um sintoma da psicose.	0.916667	0.857143
26	The first aider should take into consideration the spiritual and cultural context of the person’s behaviours.	O (A) socorrista deve levar em consideração o contexto pessoal e espiritual do comportamento da pessoa.	0.666667	0.821429
27	If the first aider is unsure whether the person is experiencing psychosis, they should seek advice from a mental health professional.	Se o(a) socorrista não tiver certeza se a pessoa está tendo um episódio psicótico, ela deve buscar a ajuda de um profissional de saúde mental.	1	0.964286
28	If the first aider is unsure whether the person is experiencing psychosis, they should tactfully ask the person's friends or family whether the person has a diagnosis of psychosis or has experienced psychosis.	Se o(a) socorrista não tiver certeza de que a pessoa está tendo um episódio psicótico, ele (a) deve perguntar aos amigos e familiares dessa pessoa se já houve algum diagnóstico de psicose ou se já houve a ocorrência de algum episódio pregresso de psicose.	0.916667	1
29	The first aider should ask the person's family or friends if they have noticed any concerning changes in their behaviour.	O (A) socorrista deve questionar amigos e familiares em relação a percepção de alguma mudança de comportamento preocupante em relação a pessoa.	0.958333	0.892857
	Knowing about psychosis	Informando-se sobre psicose
31	The first aider should try to learn more about psychosis, by seeking information from reputable online resources or mental health organisations.	O (A) socorrista deve tentar aprender mais sobre psicose, principalmente através da busca de informação confiável em redes online reputáveis ou em organizações de saúde mental.	0.958333	0.928571
32	The first aider should be aware that treatment is most effective when psychosis is detected early.	O (A) socorrista deve estar ciente de que o tratamento é mais eficaz quando o transtorno psicótico é detectado precocemente.	0.875	0.928571
33	The first aider should be aware of the range of factors that may trigger psychosis, e.g. substance misuse, extreme stress or trauma.	O (A) socorrista deve estar ciente da enorme gama de fatores que podem agir como gatilhos para um transtorno psicótico, como por exemplo uso de substâncias, estresse extremo ou traumas.	0.875	0.964286
34	The first aider should know that the person may be aware of what is happening to them, may have no insight at all, or may not accept that they are unwell.	O (A) socorrista deve saber que a pessoa pode não estar ciente do que está acontecendo com ela, não ter percepção ou não aceitar de que não está bem.	0.916667	1
35	The first aider should know that the person is experiencing symptoms that are beyond their control and should not blame them or take their actions personally.	O (A) socorrista deve saber que a pessoa está vivenciando sintomas que estão além de seus controles e não se deve culpá-las ou levar suas ações de forma pessoal.	0.958333	1
36	The first aider should be aware that people experiencing psychosis or schizophrenia do not have 'split personalities'.	O (A) socorrista deve estar ciente de que pessoas que apresentam psicose ou esquizofrenia não tem ‘dupla personalidade’.	0.958333	0.821429
37	The first aider should be aware that psychosis is not contagious.	O (A) socorrista deve estar ciente de que transtornos psicóticos não são contagiosos.	1	0.928571
38	The first aider should be aware that psychosis is not an intellectual disability.	O (A) socorrista deve estar ciente de que transtornos psicóticos não são considerados incapacidade intelectual.	0.958333	0.928571
39	The first aider should be aware that psychosis can be very distressing and disruptive for the person.	O (A) socorrista deve estar ciente de que transtornos psicóticos são estressantes e perturbadores para a pessoa.	1	0.964286
40	The first aider should be aware that psychosis can be very distressing and disruptive for people around the person.	O (A) socorrista deve estar ciente de que transtornos psicóticos podem ser muito estressantes e perturbadores para aqueles que vivem em torno da pessoa.	0.958333	1
41	The first aider should be aware that psychosis can have a major impact on the person's everyday life, relationships, work or study.	O (A) socorrista deve estar ciente de que transtornos psicóticos tem um impacto grande na vida das pessoas, assim como em seus relacionamentos, trabalho ou estudos.	1	0.964286
42	The first aider should be aware that the person may experience multiple episodes of psychosis with periods of wellness in between.	O (A) socorrista deve estar ciente de que a pessoa pode vivenciar múltiplos episódios de psicose com períodos de bem-estar entre eles.	0.916667	0.964286
43	The first aider should be aware that the person may lack social support because they isolate themselves or their behaviour leads others to withdraw from them.	O (A) socorrista deve estar ciente de que a pessoa pode ter déficit no suporte social porque ela tende a se isolar ou seu comportamento acaba afastando as pessoas dela.	0.833333	0.928571
44	The first aider should be aware that social support can be helpful for the person.	O (A) socorrista deve estar ciente de que suporte social pode ser de grande ajuda para a pessoa.	0.958333	0.964286
45	The first aider should be aware that they may feel a range of emotions (e.g. shock, confusion or guilt) when they realise someone close to them is experiencing symptoms of psychosis, and that these are common reactions.	O (A) socorrista deve estar ciente de que ele pode vir a sentir uma variada gama de emoções (como por exemplo choque, confusão ou culpa) quando eles percebem que alguém próximo a ele(a) está vivenciando sintomas de psicose e que essas são reações comuns.	0.875	0.964286
	APPROACHING THE PERSON	APROXIMANDO-SE DA PESSOA
	When and how to approach the person	Quando e como abordar a pessoa
47	Where possible, first aider should prepare what they are going to say before approaching the person, e.g. by preparing two or three questions to ask the person.	Onde for possível, o (a) socorrista deve preparar o que ele(a) irá falar antes de abordar a pessoa, como por exemplo, preparar dois ou três questões para perguntar para ela.	0.708333	0.571429
48	The first aider should have resources with them that they can share with the person.	O (A) socorrista deve ter recursos para poder dividir com a pessoa.	0.416667	0.607143
49	The first aider should be aware that a person developing psychosis may not reach out for help.	O (A) socorrista deve estar ciente de que a pessoa que está desenvolvendo um transtorno psicótico pode não buscar por ajuda.	0.916667	0.892857
50	The first aider should approach the person rather than waiting to see if they reach out for help.	O (A) socorrista deve abordar a pessoa e não esperar que a mesma busque por ajuda.	0.708333	0.821429
51	The first aider should let the person know that they would like to help and then wait for the person to approach them.	O (A) socorrista deve deixar a pessoa saber de que ele (a) gostaria de ajudar e então deixar a pessoa abordá-lo (a).	0.583333	0.571429
52	If the first aider does not know the person very well, they should not let this prevent them from approaching the person about their concerns.	Se o (a) socorrista não conhecer a pessoa muito bem, ele (a) não deve deixar isso atrapalhar a sua abordagem sobre suas preocupações com ela.	0.833333	0.821429
53	The first aider should try to initiate a conversation with the person about their concerns as quickly as possible.	O (A) socorrista deve tentar iniciar uma conversa com a pessoa sobre suas preocupações assim que possível.	0.666667	0.535714
54	The first aider should approach the person face-to-face, if possible.	O (A) socorrista deve abordar a pessoa cara-a-cara, se possível.	0.416667	0.714286
55	The first aider should avoid approaching the person using methods of communication that could lead to misunderstandings, (e.g. text, email, social media), unless there is no other option.	O (A) socorrista deve abordar a pessoa evitando métodos de comunicação que possam levar a erros de interpretação (como por exemplo e-mails e mídias sociais), a menos que não exista outra opção.	0.75	0.714286
56	The first aider should approach the person for a one-on-one conversation, rather than a group discussion.	O (A) socorrista deve abordar a pessoa para uma conversa privada em detrimento de uma discussão em grupo.	0.583333	0.714286
57	The first aider should try to approach the person in an environment that is likely to be safe, comforting and free of distractions.	O (A) socorrista deve tentar abordar a pessoa em um ambiente seguro, confortável e livre de distrações.	0.916667	0.928571
58	The first aider should ask the person where they would like to meet.	O (A) socorrista deve questionar a pessoa sobre onde ela gostaria de se encontrar com ele(a).	0.541667	0.714286
59	If the first aider cannot find the ideal time and place to talk to the person, they should still approach the person about their concerns rather than delaying the conversation.	Se o (a) socorrista não encontrar a hora e local ideal pra conversar com a pessoa, ele (a) ainda deve abordar a pessoa acerca de suas preocupações ao invés de postergar a conversa.	0.666667	0.678571
60	The first aider should allow adequate time to have a conversation with the person, so that it is not rushed.	O (A) socorrista deve reservar um tempo adequado para ter a conversa com a pessoa, assim ela não será apressada.	0.75	0.928571
61	If the person wants to talk to the first aider but the first aider does not have time to, the first aider should tell the person this and offer to meet them another time when they can give them their full attention.	Se a pessoa quiser conversar com o (a) socorrista mas este (a) não tiver tempo para isso, o (a) socorrista deverá falar isso à pessoa e oferecer outro horário no qual possa dedicar atenção exclusiva à conversa.	0.75	0.857143
62	The first aider should try to be calm when approaching the person, regardless of the person's emotional state.	O (A) socorrista deve tentar estar calmo quando abordar a pessoa, apesar de seu estado emocional pessoal.	0.958333	1
63	The first aider should try to find a time to talk to the person when both they and the person are calm.	O (A) socorrista deve tentar encontrar tempo para falar com a pessoa quando ambos estiverem calmos.	0.833333	0.821429
64	The first aider should approach the person when they feel the person is most likely to be receptive.	O (A) socorrista deve tentar abordar a pessoa quando ele (a) sentir que a pessoa estará receptiva.	0.791667	0.642857
65	The first aider should approach the person when they feel the person is most likely to be cooperative.	O (A) socorrista deve abordar a pessoa quando ele(a) sentir que a pessoa estiver mais cooperativa.	0.833333	0.678571
66	The first aider should approach the person in a caring and non-judgmental manner.	O (A) socorrista deve abordar a pessoa de modo gentil e sem julgamentos.	0.958333	0.964286
67	The first aider should tailor their approach and interaction to the way the person is behaving, e.g. if the person is suspicious and is avoiding eye contact, the first aider should be sensitive to this and give the person the space they need.	O (A) socorrista deve adaptar sua abordagem e interação à maneira como a pessoa está se comportando, como por exemplo, se a pessoa estiver desconfiada e evitando contato direto com o olhar, o (a) socorrista deve ser sensível a isso e dar à pessoa o espaço de que ela necessita.	1	0.964286
68	The first aider should not use the term ‘psychosis’ but rather discuss any concerning changes in thoughts, feelings or behaviour that they have noticed in the person.	O (A) socorrista não deve usar o termo ‘psicose’ mas sim discutir quaisquer preocupações nos pensamentos, sentimentos ou comportamento que podem ter sidos notados na pessoa.	0.916667	0.857143
69_1*	The first aider should not approach the person when they are feeling frustrated by the person's behaviour.	O(A) socorrista não deve aproximar-se da pessoa quando ele(a) estiver sentindo-se frustrado(a) com o comportamento da pessoa.	0.5	0.6875
69_2*	The first aider should not approach the person to discuss their concerns when the person is in a distracted, agitated.	O(A) socorrista não deve aproximar-se da pessoa para discutir suas preocupações quando a pessoa estiver distraída ou agitada.	0.625	0.75
69_3*	The first aider should not approach the person in a confrontational manner.	O(A) socorrista não deve abordar a pessoa de forma confrontadora.	0.75	0.75
	COMMUNICATION (NON-CRISIS SITUATION)	COMUNICAÇÃO (SITUAÇÃO SEM CRISE)
	Guidelines for good communication	Diretrizes para uma boa comunicação
71	The first aider should convey empathy when communicating with the person.	O (A) socorrista deve demonstrar empatia quando estiver se comunicando com a pessoa.	1	1
72	The first aider should ask the person simple and direct questions.	O (A) socorrista deve questionar a pessoa com perguntas simples e diretas.	0.833333	0.892857
73	The first aider should ask the person open-ended questions.	O (A) socorrista deve realizar perguntas abertas.	0.416667	0.607143
74	The first aider should use everyday language (e.g. 'stress') to normalise the person's experiences.	O (A) socorrista deve usar linguagem cotidiana (ex: estresse) para normalizar as experiências da pessoa.	0.583333	0.714286
75	The first aider should avoid using psychiatric terms when talking to the person.	O (A) socorrista deve evitar usar termos psiquiátricos quando estiver conversando com a pessoa.	0.708333	0.714286
76	The first aider should try to avoid using stigmatising terms that may make the person feel defensive, e.g. crazy, nuts, psycho.	O (A) socorrista deve tentar evitar usar termos estigmatizantes que podem levar a pessoa à defensiva, como louco ou psicótico.	0.916667	0.964286
77	As far as possible, the first aider should let the person set the pace and style of the interaction.	Assim que possível, o (a) socorrista deve deixar a pessoa ditar o ritmo e estilo da conversa.	0.708333	0.714286
	Body language considerations	Considerações sobre linguagem corporal
79	The first aider should try to minimise body language that show distress or nervous behaviour, e.g. jiggling legs, fidgeting or nail biting.	O (A) socorrista deve tentar minimizar a linguagem corporal que mostra desconforto ou nervosismo, como inquietação, balançar as pernas ou roer as unhas.	0.875	0.857143
80	The first aider should lean toward the person to show interest when talking to them.	O (A) socorrista deve inclinar-se em direção a pessoa para mostrar interesse ao conversar com ela.	0.625	0.5
81	The first aider should maintain eye contact when talking to the person, without staring at them.	O (A) socorrista deve manter contato visual quando conversar com a pessoa, sem ficar encarando ela.	0.791667	0.821429
82	The first aider should face the person squarely when talking to them.	O (A) socorrista deve olhar diretamente para a pessoa quando estiver conversando com ela.	0.75	0.607143
83	The first aider should not touch the person without their permission.	O (A) socorrista não deve tocar a pessoa sem sua permissão.	0.916667	0.821429
84	If the person is sitting down, the first aider should not stand over them or hover near them.	Se a pessoa estiver sentada, o (a) socorrista não deve ficar em pé ou rondar em torno dela.	0.875	0.821429
	Listening non-judgmentally	Ouvindo sem julgamento
86	The first aider should listen to the person non-judgmentally.	O (A) socorrista deve ouvir a pessoa sem julgamentos.	0.958333	1
87	The first aider should listen carefully to the person and reflect what they hear so the person knows that they are listening.	O (A) socorrista deve ouvir atentamente a pessoa e refletir acerca do que ouve para assim a pessoa saber que ele (a) está ouvindo.	0.958333	0.964286
88	The first aider should recap what the person has said in different words to check that they have understood correctly.	O (A) socorrista deve recapitular o que a pessoa disse em diferentes palavras para checar se está entendendo corretamente.	0.708333	0.857143
89	The first aider should ask the person clarifying questions to show that they are listening.	O (A) socorrista deve questionar à pessoa perguntas de esclarecimento para mostrar que ele(a) está ouvindo.	0.708333	0.785714
90	The first aider should show the person they are listening by saying things such as, "okay" and "I see".	O (A) socorrista deve mostrar à pessoa que ele está ouvindo através do uso de palavras como “sim” e “entendo”.	0.916667	0.714286
91	The first aider should acknowledge what the person is saying and how they are feeling, e.g. "that sounds really upsetting" or "it sounds like you don't know what to do".	O (A) socorrista deve reconhecer o que a pessoa está dizendo e como ela está se sentindo dizendo coisas como “isso soa realmente ruim” ou “me parece que você não sabe o que fazer”.	0.458333	0.607143
	TALKING WITH THE PERSON (NON-CRISIS SITUATION)	FALANDO COM A PESSOA (SITUAÇÃO SEM CRISE)
	Talking to the person about their symptoms	Conversando com a pessoa sobre seus sintomas
93	The first aider should try to find some common ground for discussion, gradually building up towards more specific questions about what the person is experiencing.	O (A) socorrista deve tentar encontrar base comum para a discussão, gradualmente construindo questões mais específicas sobre o que a pessoa mostra estar vivenciando.	0.875	0.892857
94	The first aider should not speculate to the person about a diagnosis.	O (A) socorrista não deve especular sobre o diagnóstico da pessoa.	0.583333	0.785714
95	The first aider should tell the person that they have noticed the person seems to be going through a tough time.	O (A) socorrista deve dizer a pessoa que ele (a) percebeu que ela parece estar passando por momentos difíceis.	0.625	0.714286
96	The first aider should focus on symptoms that the person is likely to feel more comfortable talking about, e.g. sleep problems rather than hearing voices.	O (A) socorrista deve focar nos sintomas que a pessoa provavelmente estará mais confortável para falar sobre, como, por exemplo, problemas para dormir ao invés de ouvir vozes.	0.75	0.678571
97	The first aider should make gentle enquiries about any experiences the person is having that may be affecting their behaviour, e.g. hearing voices, unusual beliefs.	O (A) socorrista deve fazer inquirições gentis sobre quaisquer experiências que a pessoa esteja tendo e que esteja afetando seu comportamento, como ouvir vozes ou pensamentos não usuais.	0.833333	0.821429
98	The first aider should ask the person to explain what they are experiencing in order to gain an understanding of the person's experiences from their own perspective.	O (A) socorrista deve pedir para a pessoa explicar o que ela está vivendo com o objetivo de obter entendimento das experiências da pessoa a partir de sua própria perspectiva.	0.791667	0.892857
99	The first aider should allow the person to talk about their experiences, feelings and beliefs if they want to.	O (A) socorrista deve permitir que a pessoa fale sobre suas experiências, sentimentos e crenças se ela assim desejar.	1	0.964286
100	The first aider should ask the person whether they have noticed changes in their own behaviour.	O (A) socorrista deve questionar a pessoa em relação a percepção de mudanças em seu comportamento.	0.583333	0.785714
101	If the person has noticed changes in their behaviour, the first aider should ask whether they are distressed by these changes.	Se a pessoa tiver notado mudanças em seu comportamento, o(a) socorrista deve perguntar se ela se sente incomodada com essas mudanças.	0.833333	0.928571
102	The first aider should ask the person how long they have been experiencing symptoms.	O (A) socorrista deve perguntar à pessoa por quanto tempo ela tem sentido esses sintomas.	0.791667	0.964286
103	The first aider should be aware that the person may be vague when describing their symptoms, and may emphasise physical symptoms over symptoms of mental illness.	O (A) socorrista deve estar ciente de que a pessoa pode ser vaga quando estiver descrevendo seus sintomas e pode dar mais ênfase nos sintomas físicos em detrimento dos sintomas mentais.	0.916667	0.892857
104	The first aider should ask the person if they want to talk about how they are feeling.	O (A) socorrista deve perguntar à pessoa se ela quer conversar sobre como ela está se sentindo.	0.875	0.892857
105	The first aider should not probe or investigate details of the person's psychotic symptoms, e.g. by asking questions such as "what happens when you hear voices?" or "what do the voices say to you?".	O (A) socorrista não deve sondar ou investigar detalhes dos sintomas psicóticos da pessoa através de perguntas como, por exemplo: “o que acontece quando você ouve vozes?” ou “o que as vozes dizem pra você?”.	0.375	0.392857
106	The first aider should present their concerns to the person as their own opinion by using 'I' statements, e.g. "I have noticed…" or "I feel that…".	O (A) socorrista deve apresentar suas preocupações à pessoa como oriundas de sua própria opinião, utilizando para isso termos como “ eu tenho percebido...” ou “eu sinto que...”	0.416667	0.571429
107	The first aider should state, using specific behavioural examples, why they are concerned about the person, e.g. "the other day you looked frightened and were saying things that I didn't understand."	O (A) socorrista deve declarar, usando exemplos comportamentais específicos, o porquê de estar preocupado com a pessoa. Por exemplo: “ No outro dia você parecia apavorado e dizia coisas que eu não entendi”.	0.375	0.75
108	The first aider should focus on just one of their concerns, rather than trying to discuss everything at once.	O (A) socorrista deve focar em apenas uma de suas preocupações por vez, ao invés de tentar discutir todas de uma vez.	0.75	0.678571
109	If the person is not paranoid, the first aider should ask a group of the person's trusted friends or family to talk to the person, as this can give a sense of agreement and concern, and minimise the chance that the person will turn on the first aider.	Se a pessoa não estiver paranoide, o (a) socorrista deve pedir à algum grupo de familiares ou amigos confiáveis para conversar com a pessoa, de modo que isso possa trazer um senso de concordância e preocupação mútuos e minimizar as chances da pessoa se virar contra o (a) socorrista.	0.625	0.571429
110	If the first aider is aware that the person has been prescribed medication for psychosis, they should check whether they are still taking it.	Se o (a) socorrista estiver ciente de que a pessoa tem prescrição de medicação para transtorno psicótico, ele(a) deve checar se a pessoa ainda está tomando os medicamentos.	0.916667	0.964286
111	If the first aider finds out the person is not taking their prescribed medication they should encourage them to do so.	Se o(a) socorrista descobrir que a pessoa não está tomando sua medicação prescrita, ele(a) deve encorajar a pessoa à tomá-la.	0.833333	0.857143
112	If the person is having trouble making decisions, the first aider should limit the number of options they offer the person.	Se a pessoa estiver tendo problemas para tomar decisões, o(a) socorrista deve limitar o número de opções oferecidas à ela.	0.708333	0.75
	Dealing with problems during the discussion	Lidando com problemas durante a conversa
114	The first aider should recognise that even if the person does realise they are unwell, their confusion and fear about what is happening to them may lead them to deny that there is anything wrong.	O (A) socorrista deve reconhecer que mesmo que a pessoa perceba que ela não está bem, a confusão e o medo sobre o que está acontecendo com ela pode levá-la a negar que há algo errado.	0.916667	0.928571
115	The first aider should be aware that several conversations may be necessary before the person is open to talking.	O (A) socorrista deve estar ciente de que diversas conversas podem ser necessárias antes da pessoa se abrir para falar.	1	1
116	The first aider should be aware that the person may be frightened by their thoughts and feelings.	O (A) socorrista deve estar ciente de que a pessoa pode estar assustada com seus pensamentos e sentimentos.	1	1
117	The first aider should be aware that the person may react with emotions which don't seem to fit the context of the conversation, e.g. laughing.	O (A) socorrista deve estar ciente de que a pessoa pode reagir com emoções que não parecem se adequar ao contexto da conversa, como dar risadas, por exemplo.	0.833333	0.928571
118	If the conversation with the person becomes stressful or emotionally charged, the first aider should take a break to allow them and the person to calm down.	Se a conversa com a pessoa se tornar estressante ou emocionalmente desafiante, o(a) socorrista deve dar um tempo para permitir que ele(a) e a pessoa se acalmem.	0.916667	0.964286
119	If the person is distressed by their experiences, the first aider should ask the person what will help them to feel safe or in control.	Se a pessoa estiver angustiada por suas experiências, o (a) socorrista deve questionar a pessoa o que iria ajudá-la a se sentir segura e no controle da situação.	0.75	0.821429
120	The first aider should avoid being negative or pessimistic when talking to the person about their future.	O (A) socorrista deve evitar ser negativo ou pessimista quando estiver falando com a pessoa em relação a seu futuro.	0.875	0.928571
121	The first aider should not continue talking about a topic if it is distressing for the person.	O (A) socorrista não deve continuar falando de um tópico se este trouxer angústia para a pessoa.	0.916667	0.75
122_1*	If the person denies anything is wrong or does not wish to talk about what they are experiencing, the first aider should point out changes that they have noticed in the person's behaviour	Se a pessoa negar que tem algo de errado ou não quiser falar sobre o que está acontecendo, o(a) socorrista deve apontar mudanças que ele(a) notou no comportamento dela.	0.88	0.94
122_2*	If the person denies anything is wrong or does not wish to talk about what they are experiencing, the first aider should focus on listening rather than trying to change the person's mind.	Se a pessoa negar que tem algo de errado ou não quiser falar sobre o que está acontecendo, o(a) socorrista deve concentrar-se em ouví-la ao invés de tentar mudar o que ela pensa.	0.88	1
122_3*	If the person denies anything is wrong or does not wish to talk about what they are experiencing, the first aider should ask the person if there is anything specific they can do to help them.	Se a pessoa negar que tem algo de errado ou não quiser falar sobre o que está acontecendo, o(a) socorrista deve perguntar à pessoa se tem alguma coisa que ele(a) pode fazer para ajudá-la.	0.75	0.94
122_4*	If the person denies anything is wrong or does not wish to talk about what they are experiencing, the first aider should continue trying to have a conversation with the person until the person makes it clear that they do not want to talk.	Se a pessoa negar que tem algo de errado ou não quiser falar sobre o que está acontecendo, o(a) socorrista deve continuar tentando conversar com a pessoa até que ela deixe claro que não quer conversar.	0.63	0.44
122_5*	If the person denies anything is wrong or does not wish to talk about what they are experiencing, the first aider should let them know that they will be available to talk in the future.	Se a pessoa negar que tem algo de errado ou não quiser falar sobre o que está acontecendo, o(a) socorrista deve falar pra pessoa que ele(a) estará disponível para conversar no futuro.	1	0.88
123_1*	If the person denies anything is wrong or does not wish to talk about what they are experiencing, the first aider should not argue with the person.	Se a pessoa negar que tem algo de errado ou não quiser falar sobre o que está acontecendo, o(a) socorrista não deve discutir com a pessoa.	1	0.8125
123_2*	If the person denies anything is wrong or does not wish to talk about what they are experiencing, the first aider should not insist that the person is unwell.	Se a pessoa negar que tem algo de errado ou não quiser falar sobre o que está acontecendo, o(a) socorrista não deve insistir que a pessoa não está bem.	0.75	0.75
123_3*	If the person denies anything is wrong or does not wish to talk about what they are experiencing, the first aider should not try to force them to talk.	Se a pessoa negar que tem algo de errado ou não quiser falar sobre o que está acontecendo, o(a) socorrista não deve tentar forçá-la a falar.	0.875	0.5625
124_1*	f the first aider finds the person's behaviour annoying or irritating, they should understand that the situation may be mutually distressing.	Se o(a) socorrista achar irritante o comportamento da pessoa, ele(a) deve entender que a situação pode ser mutuamente angustiante.	0.875	0.9375
124_2*	f the first aider finds the person's behaviour annoying or irritating, they should let the person know how they are being affected.	Se o(a) socorrista achar irritante o comportamento da pessoa, ele(a) deve falar pra pessoa como ele(a) está sendo afetada.	0.625	0.4375
124_3*	f the first aider finds the person's behaviour annoying or irritating, they should let the person know without using aggressive language.	Se o(a) socorrista achar irritante o comportamento da pessoa, ele(a) deve contar isto pra pessoa de uma forma não agressiva.	0.625	0.5
	COMMUNICATION DIFFICULTIES	DIFICULDADES DE COMUNICAÇÃO
126	The first aider should be aware that the person may not be able to communicate in the way they normally would, e.g. responding with unrelated answers, or drifting from one topic to another.	O (A) socorrista deve estar ciente de que a pessoa pode não ser capaz de se comunicar da forma como ela faria normalmente como, por exemplo, respondendo perguntas não relacionadas ou pulando de um assunto para outro.	0.958333	0.964286
127	The first aider should be aware that the person may miss nonverbal cues such as facial expression and tone of voice.	O (A) socorrista deve estar ciente de que a pessoa pode perder a linguagem não-verbal como a expressão facial ou tonalidade da voz.	0.916667	0.857143
128	The first aider should not assume that the person cannot understand what they are saying, even if the person’s response is limited.	O (A) socorrista não deve assumir que a pessoa não pode entender o que ele(a) está dizendo, mesmo que a resposta da pessoa seja limitada.	0.708333	0.75
129	As the person may have difficulty following a conversation, the first aider should get to the point as quickly as possible.	Como a pessoa pode ter dificuldade em acompanhar a conversa, o(a) socorrista deve ir direto ao ponto assim que possível.	0.625	0.5
130	If the person is showing a limited range of feelings, the first aider should be aware that it does not mean that this is all they are feeling.	Se a pessoa estiver mostrando uma limitação de sentimentos, o(a) socorrista deve estar ciente de que isso não significa que isso é tudo o que a pessoa está sentindo.	0.875	0.964286
131	The first aider should be aware that the person may be hearing voices, making it difficult for them to communicate.	O (A) socorrista deve estar ciente de que a pessoa pode estar ouvindo vozes, dificultando a sua comunicação.	0.916667	0.964286
132	If the person is behaving in an unusual way, the first aider should not draw attention to this or ask them about it.	Se a pessoa estiver se comportando de maneira incomum, o(a) socorrista não deve dirigir a atenção ou perguntar sobre isso.	0.541667	0.285714
133	If the person is having trouble communicating, the first aider should know that their presence alone can be reassuring for the person.	Se a pessoa estiver tendo problemas na comunicação, o(a) socorrista deve saber que apenas a sua presença pode ser reconfortante para a pessoa.	0.75	0.714286
134	The first aider should avoid using complex language, e.g. metaphors or sarcasm.	O (A) socorrista deve evitar a utilização de linguagem complexa como, por exemplo, metáforas ou sarcasmo.	0.916667	0.857143
135	The first aider should avoid strong displays of emotion, both positive and negative.	O (A) socorrista deve evitar demonstrações excessivas de emoções, tanto positivas ou negativas.	0.833333	0.857143
	Helping the person to communicate	Ajudando a pessoa a se comunicar
137	The first aider should allow the person enough time to respond to questions or statements, as they may have difficulty processing information.	O (A) socorrista deve permitir que a pessoa tenha tempo suficiente para responder questões caso ela tenha dificuldade em processar a informação.	0.958333	1
138	If the person is having trouble with spoken communication, the first aider should try to communicate through writing.	Se a pessoa estiver tendo problemas com a comunicação falada, o (a) socorrista deve tentar se comunicar através da escrita.	0.583333	0.607143
139	If the person is distressed but has trouble expressing their feelings, the first aider should suggest words that might describe how the person is feeling.	Se a pessoa estiver angustiada mas apresentar dificuldades para expressar seus sentimentos, o(a) socorrista deve sugerir palavras que possam descrever como a pessoa está se sentindo.	0.708333	0.785714
140	The first aider should try to communicate clearly and simply and repeat things where necessary.	O (A) socorrista deve tentar se comunicar claramente e de forma simples e repetir o que foi dito, se necessário.	0.833333	0.964286
141	If the person's speech has become disorganised, the first aider should focus on an element of the conversation that makes sense.	Se o discurso da pessoa estiver desorganizado, o(a) socorrista deve tentar focar em algum elemento da conversa que tenha sentido.	0.708333	0.785714
142	If appropriate and feasible, the first aider should check with others who know the person for advice on the best way to communicate with them.	Se for apropriado e factível, o (a) socorrista deve buscar conselhos com pessoas próximas a pessoa sobre a melhor maneira de se comunicar com ela.	0.708333	0.892857
	BEING SUPPORTIVE	APOIANDO
	Being supportive and understanding	Sendo solidário(a) e compreensivo(a)
144	The first aider should reassure the person that they will be there to provide support.	O (A) socorrista deve reassegurar à pessoa que ele(a) estará presente para dar o suporte necessário.	0.958333	0.964286
145	The first aider should ask the person if, and how, they would like the first aider to support them.	O (A) socorrista deve perguntar à pessoa se, e como, ela gostaria de ser ajudada.	0.833333	1
146	The first aider should make it clear to the person what they are willing and able to do to support them.	O (A) socorrista deve deixar claro para a pessoa que ele(a) está disposto e apto para ajudá-la.	0.916667	0.928571
147	The first aider should ask the person whether they would like practical support, e.g. arranging childcare for them or getting them to medical appointments.	O (A) socorrista deve perguntar à pessoa se ela gostaria de apoio prático como, por exemplo, solicitar cuidados para seus filhos ou levá-la para uma consulta médica.	0.875	0.714286
148_1*	If appropriate to the relationship, the first aider should maintain their usual interactions with the person, e.g. by involving them in social events.	Se for apropriado ao relacionamento, o(a) socorrista deve manter suas interações habituais com a pessoa, como por exemplo, o envolvimento da pessoa em eventos sociais.	0.75	0.375
148_2*	If appropriate to the relationship, the first aider should continue to reach out to the person, e.g. to let the person know they are thinking about them and that they care.	Se for apropriado ao relacionamento, o(a) socorrista deve continuar entrando em contato com a pessoa, como por exemplo, dizer a pessoa que está pensando nela e que se importa com ela.	0.625	0.625
148_3*	If appropriate to the relationship, the first aider should ask the person if it is ok to check in with them from time to time.	Se for apropriado ao relacionamento, o(a) socorrista deve perguntar à pessoa se está tudo bem em entrar em contato com ela de tempos em tempos.	1	0.875
148_4*	If appropriate to the relationship, the first aider should encourage the person to look after their physical health, e.g. by maintaining a healthy lifestyle and regular medical check-ups.	Se for apropriado ao relacionamento, o(a) socorrista deve encorajar a pessoa a cuidar de sua saúde física, como por exemplo, mantendo um estilo de vida saudável e fazendo check-ups médicos regulares.	0.875	0.9375
149	The first aider should ask the person if there are any current stressors that may be contributing to their symptoms.	O (A) socorrista deve questionar a pessoa sobre possíveis atuais estressores que possam estar contribuindo para seus sintomas.	0.5	0.892857
150	If the first aider has ongoing contact with the person, they should watch for signs that indicate the person may be experiencing a worsening of their symptoms.	Se o(a) socorrista tiver contato contínuo com a pessoa, ele(a) deve observar sinais que possam indicar que haja piora nos sintomas.	1	1
151	In their ongoing interactions with the person, the first aider should not focus only on the person's mental health problems.	Em suas interações contínuas com a pessoa, o(a) socorrista não deve focar somente nos problemas mentais desta.	0.958333	0.928571
152	The first aider should accept that the person may not follow any suggestions the first aider makes.	O (A) socorrista deve aceitar que a pessoa talvez não siga nenhuma sugestão que ele (a) tenha feito.	0.583333	0.714286
153	If the person is distressed by their symptoms, the first aider should try to comfort them.	Se a pessoa estiver angustiada por seus sintomas, o (a) socorrista deve tentar confortá-la.	0.916667	0.785714
154	If the person is very fearful, the first aider should keep them company to reassure them that they are not alone.	Se a pessoa estiver muito insegura, o(a) socorrista deve fazer companhia para ela e reassegurar-lhe de que ela não está sozinha.	0.875	0.928571
155	The first aider should not try to immediately provide the person with solutions.	O (A) socorrista não deve tentar fornecer soluções para a pessoa imediatamente.	0.708333	0.821429
156	The first aider should not threaten consequences in an attempt to change the person's behaviour.	O (A) socorrista não deve recorrer a ameaças com o objetivo de mudar o comportamento da pessoa.	0.833333	0.857143
157	The first aider should reassure the person that they are there to help the person and want to keep them safe.	O (A) socorrista deve reassegurar à pessoa que ele(a) está ali para ajudá-la e mantê-la segura.	0.916667	0.928571
158	If the first aider has had personal experience with psychosis, whether in themselves or others, they should let the person know, as it can be reassuring.	Caso o(a) socorrista não possua experiência pessoal com transtornos psicóticos, seja com ele(a) mesmo ou outros, ele(a) deve deixar a pessoa saber pois isso pode ser reconfortante para ela.	0.416667	0.285714
159	The first aider should tell the person that they understand that the person may be frightened by what they are experiencing.	O (A) socorrista deve dizer à pessoa que ele(a) entende que a pessoa possa estar assustada com a situação que ela está vivenciando.	0.791667	0.892857
160	The first aider should not tell the person that they understand completely what the person is experiencing.	O (A) socorrista não deve dizer à pessoa que ele(a) entende completamente o que ela está vivenciando.	0.583333	0.678571
161	The first aider should not tell the person to get their act together.	O (A) socorrista não deve dizer à pessoa para agirem juntos.	0.25	0.392857
162	The first aider should not interrupt the person with a story about themselves, even if it's relevant.	O (A) socorrista não deve interromper a pessoa com história sobre si mesmo(a) mesmo que ela seja relevante.	0.791667	0.785714
163	The first aider should discuss the changes they have observed with those close to the person.	O (A) socorrista deve discutir as mudanças observadas com aqueles próximos à pessoa.	0.916667	0.678571
164	The first aider should discuss the changes they have observed with those close to the person, with the person's permission.	O (A) socorrista deve discutir as mudanças observadas com aqueles próximos à pessoa porém apenas com a permissão da mesma.	0.5	0.642857
165	If the person is an adolescent, the first aider should offer to stay with them while they contact and speak to a parent or other trusted adult.	Se a pessoa for um(a) adolescente, o(a) socorrista deve oferecer companhia a ele(a) enquanto este(a) entra em contato ou conversa com um parente ou adulto de confiança.	0.916667	0.821429
	Treating the person with dignity and respect	Tratando a pessoa com dignidade e respeito
167	The first aider should always treat the person with respect.	O (A) socorrista deve sempre tratar a pessoa com respeito.	1	1
168	The first aider should acknowledge to the person the courage it may have taken for them to talk to the first aider.	O (A) socorrista deve reconhecer na pessoa a coragem por ela vir conversar com o (a) socorrista.	1	0.928571
169	The first aider should support the person in making their own decisions about their mental health.	O (A) socorrista deve estimular a pessoa a tomar suas próprias decisões em relação à sua saúde mental.	0.625	0.75
170	The first aider should avoid using patronising or trivialising statements when interacting with the person, e.g. "cheer up", "I'm sure it will pass" and "it could be worse".	O (A) socorrista deve evitar usar termos triviais quando estiver interagindo com a pessoa como, por exemplo “levante-se”, “eu tenho certeza que isso vai passar” ou “poderia ser pior”.	0.75	0.75
171	The first aider should not dismiss or ridicule the person, even if what they are saying doesn't make sense to them.	O (A) socorrista não deve repudiar ou ridicularizar a pessoa, mesmo que o que ela esteja dizendo não faça sentido para ele(a).	0.916667	0.964286
172	If the first aider is communicating with the person while others are present, the first aider should not speak about the person as though they are not there.	Se o(a) socorrista estiver se comunicando com a pessoa enquanto outros estão presentes, o(a) socorrista não deve falar sobre a pessoa como se ela não estivesse ali.	0.958333	0.964286
173	Unless the person is a danger to themselves or others, the first aider should respect their privacy and right to confidentiality.	A menos que a pessoa esteja em risco para si ou outrem, o(a) socorrista deve respeitar a sua privacidade e direito à confidencialidade.	1	0.964286
174	If the first aider thinks they need to share any of the information the person has told them, they should get the person's agreement before doing so.	Se o(a) socorrista achar que precisa dividir alguma informação que a pessoa contou à ele(a), este(a) deve obter o consentimento dela antes.	0.666667	0.678571
175	The first aider should be tolerant of changes in the person's behaviour, unless their behaviour becomes dangerous or inappropriate.	O (A) socorrista deve ser tolerante com as mudanças no comportamento da pessoa, ao menos que seu comportamento se torne perigoso ou inapropriado.	1	1
176	The first aider should not express anger or frustration they may feel toward the person.	O (A) socorrista não deve expressar possíveis raiva ou frustração que eles possam vir a sentir em relação à pessoa.	0.916667	0.892857
177	If the person is upset by something the first aider has said or done, the first aider should apologise and acknowledge the person's feelings.	Se a pessoa estiver chateada com algo que o(a) socorrista tenha dito ou feito, o(a) socorrista deve se desculpar e reconhecer os sentimentos da pessoa.	1	0.892857
178	The first aider should use statements that show their confidence in the person, e.g. "I know you'll do fine, you can handle it".	O (A) socorrista deve usar frases que mostrem que ele(a) confia na pessoa como, por exemplo, “eu sei que você conseguirá, você pode lidar com isso”.	0.875	0.571429
179	The first aider should not attempt to take over or make decisions for the person without their involvement.	O (A) socorrista não deve tentar assumir o controle ou tomar decisões para a pessoa sem o envolvimento desta.	0.75	0.785714
	Encouraging other supports	Incentivando outros apoios
181	The first aider should ask the person if they have felt this way before, and if so, what they have done in the past that has been helpful.	O (A) socorrista deve perguntar a pessoa se ela já se sentiu dessa maneira antes e se a resposta for afirmativa, questionar o que foi útil para a melhora.	0.958333	0.928571
182	The first aider should encourage the person to attend a support group.	O (A) socorrista deve encorajar a pessoa a frequentar grupos de apoio.	0.791667	0.857143
183	The first aider should try to determine whether the person has a supportive social network and if they do, the first aider should encourage them to use these supports.	O (A) socorrista deve tentar perceber se a pessoa tem um bom suporte social e se a resposta for afirmativa, o(a) socorrista deve encorajá-la a usar esse suporte.	0.916667	0.964286
184	The first aider should encourage the person to continue with their usual social, recreational or work activities.	O (A) socorrista deve encorajar a pessoa a continuar com suas atividades sociais, recreacionais e de trabalho.	0.875	0.785714
185	The first aider should encourage the person to try self-help strategies, e.g. relaxation methods, physical activity, good sleep habits.	O (A) socorrista deve encorajar a pessoa com estratégias de auto-ajuda como, por exemplo, métodos de relaxamento, atividade física e bons hábitos de sono.	0.791667	0.821429
186	The first aider should encourage the person to engage in a healthy lifestyle, e.g. regular exercise, healthy diet, not using substances.	O (A) socorrista deve encorajar a pessoa a se engajar em um modo de vida saudável, como por exemplo, estimular exercícios físicos regulares, dieta saudável e a abandonar o uso de substâncias.	0.916667	0.928571
187	The first aider should encourage the person to connect with a role model who can provide positive information about their own experiences.	O (A) socorrista deve encorajar a pessoa a se conectar com um modelo que possa prover informação positiva sobre suas próprias experiências.	0.583333	0.785714
188	The first aider should let the person know that there are programs that provide support for education and employment goals, if these are important to the person.	O (A) socorrista deve deixar a pessoa saber que existem programas que provém suporte educacional e para busca de empregos, se isso for importante para ela.	0.875	0.892857
	SUBSTANCE USE	USO DE SUBSTÂNCIAS
	Substance use	Uso de substâncias
190	The first aider should discourage the person from using alcohol or other drugs, as these may worsen symptoms of psychosis.	O (A) socorrista deve desencorajar a pessoa a usar álcool ou outras drogas, pois essas podem piorar os sintomas de transtornos psicóticos.	0.875	0.892857
191	The first aider should tell the person that alcohol and other drugs can make their symptoms worse.	O (A) socorrista deve dizer a pessoa que álcool e outras drogas podem fazem seus sintomas piorarem.	0.875	0.964286
	POSTNATAL PSYCHOSIS	PSICOSE PÓS-NATAL
	Postnatal psychosis	Psicose pós-natal
193	If the first aider thinks a mother may be experiencing postnatal psychosis, they should call a mental health crisis team immediately, as it can escalate rapidly and delays in treatment can lead to increased risk for the mother and her baby.	Se o(a) socorrista achar que uma mãe possa estar vivenciando um transtorno psicótico pós-natal, ele(a) deve chamar ajuda especializada em saúde mental imediatamente, visto a possível rápida progressão do quadro e, que sem tratamento imediato, pode levar a riscos tanto para a mãe quanto para o bebê.	1	0.964286
194	If a mother has delusions that involve her baby, the first aider should call a mental health crisis team immediately.	Se uma mãe tiver delírios que envolvam seu bebê, o(a) socorrista deve chamar ajuda especializada em saúde mental imediatamente.	1	0.964286
195	If the first aider thinks a mother may be experiencing postnatal psychosis, they should ensure that someone is with her at all times until professional help is received.	Se o(a) socorrista achar que a mãe possa estar vivenciando psicose pós-natal, ele(a) deve assegurar-se que a mãe estará sempre acompanhada até receber a ajuda profissional de que necessita.	1	0.964286
196	The first aider should try to involve the mother's partner or family in minimising any risk to the mother or baby.	O (A) socorrista deve tentar envolver o(a) parceiro(a) da mãe ou a família dela de modo a minimizar o risco para ela e para o bebê.	1	0.964286
	ENCOURAGING PROFESSIONAL HELP (in a non-crisis situation)	INCENTIVANDO AJUDA PROFISSIONAL (sem envolver uma situação de crise)
	What the first aider should know about encouraging professional help	O que o socorrista deve saber sobre o incentivo à ajuda profissional
198	The first aider should know what services are available locally.	O (A) socorrista deve saber quais serviços estão disponíveis localmente.	0.875	0.964286
199	The first aider should have some general knowledge about the types of treatment that can be helpful for psychosis.	O (A) socorrista deve ter conhecimento geral sobre os tipos de tratamento que podem ser úteis nos transtornos psicóticos.	0.875	0.892857
200	The first aider should know about the local pathways to professional help, e.g. referral from a GP or family doctor in order to see a specialist.	O (A) socorrista deve saber sobre o método de encaminhamento para ajuda profissional como, por exemplo, o referenciamento de um médico generalista ou médico de família para um especialista.	0.958333	0.964286
	Encouraging professional help - general	Incentivando ajuda profissional - geral
202	The first aider should treat the person as responsible and capable of making decisions about whether and when to seek professional help.	O (A) socorrista deve tratar a pessoa de modo que ela sinta-se responsável e capaz de tomar decisões sobre quando e como querer ou não procurar ajuda de um especialista.	0.416667	0.607143
203	The first aider should suggest to the person that they seek professional help.	O (A) socorrista deve sugerir a pessoa que ela procure ajuda profissional.	0.916667	0.928571
204	The first aider should tell the person that what they are experiencing could improve with appropriate professional help.	O (A) socorrista deve dizer a pessoa que o que ela está vivenciando pode melhorar com ajuda profissional apropriada.	0.833333	1
205	When encouraging the person to seek professional help, the first aider should focus on particular symptoms that are concerning the person and how treatment may help.	Quando estiver encorajando a pessoa a buscar ajuda profissional, o(a) socorrista deve focar em sintomas específicos que estão preocupando a pessoa, de modo a afirmar como o tratamento pode ajudá-la.	0.833333	0.892857
206	The first aider should encourage the person to seek professional help by letting them know that if they were going through the same experience they would seek help.	O (A) socorrista deve encorajar a pessoa a procurar ajuda profissional através do testemunho de que se estivesse passando pela mesma experiência, ele(a) procuraria ajuda.	0.708333	0.428571
207	The first aider should try to find out what type of professional help the person believes will help them.	O (A) socorrista deve tentar descobrir qual tipo de profissional a pessoa acredita que pode ajudá-la	0.833333	0.785714
208	The first aider should convey that seeking professional help as soon as possible is important to prevent symptoms from getting worse, without putting pressure on the person to seek help.	O (A) socorrista deve transmitir a ideia de que procurar ajuda profissional assim que possível é importante para impedir que os sintomas piorem, sem pressionar a pessoa para que busque ajuda.	0.875	0.928571
209	The first aider should encourage the person to seek appropriate professional help, as soon as possible, even if they are unsure whether the person is developing or experiencing psychosis.	O (A) socorrista deve encorajar a pessoa a procurar ajuda profissional adequada assim que possível, mesmo que ele(a) não tenha certeza de que a pessoa esteja desenvolvendo ou vivenciando um episódio psicótico.	0.875	0.821429
210	The first aider should let the person know that their symptoms may be caused by a variety of medical conditions that require treatment.	O (A) socorrista deve deixar a pessoa saber que seus sintomas podem ser causados por uma variedade de condições médicas que necessitam de tratamento.	0.833333	0.892857
211	Because symptoms of psychosis may stem from physical illnesses, the first aider should encourage the person to see their GP or family doctor for a check-up.	Porque sintomas psicóticos podem se originar de doenças orgânicas, o(a) socorrista deve encorajar a pessoa a ver seu médico generalista ou médico de família para um check-up.	0.833333	0.75
212	The first aider should convey a message of hope to the person by telling them that help is available and things can get better.	O(A) socorrista deve transmitir uma mensagem de esperança para a pessoa, dizendo a ela que a ajuda está disponível e as que as coisas irão melhorar.	0.916667	0.75
213	The first aider should continue encouraging the person to seek professional help, even if challenges arise in the process of the person obtaining care.	O(A) socorrista deve continuar encorajando a pessoa a procurar ajuda profissional, mesmo que surjam desafios na obtenção do cuidado.	0.958333	0.928571
214	The first aider should not pressure the person to seek professional help, unless they are concerned for the person's safety.	O(A) socorrista não deve pressionar a pessoa a procurar ajuda profissional, a menos que ele(a) esteja preocupado com a segurança da pessoa.	0.583333	0.714286
215	The first aider should not be threatening or confrontational when encouraging the person to seek professional help.	O(A) socorrista não deve ser ameaçador ou confrontador quando encorajar a pessoa a procurar ajuda.	0.916667	0.964286
	Providing the person with information and resources about professional help	Fornecendo informações e recursos sobre ajuda profissional à pessoa
217	The first aider should provide the person with a range of options for seeking professional help.	O(A) socorrista deve providenciar a pessoa uma gama de opções de ajuda profissional.	0.541667	0.857143
218	The first aider should provide the person with relevant resources (e.g. printed materials, websites, telephone numbers) and information about local services.	O(A) socorrista deve providenciar recursos relevantes para a pessoa, como material impresso, sites e números de telefone, e informações sobre serviços locais.	0.583333	0.785714
219	The first aider should let the person know that their GP or family doctor can be a good first point of contact when seeking professional help.	O(A) socorrista deve deixar claro para a pessoa que o seu médico generalista/de família pode ser um bom ponto de partida para ajudar na busca de ajuda profissional.	0.916667	0.928571
220	The first aider should ask the person whether they have a doctor they trust, and if they do, the first aider should encourage them to seek professional help from their doctor.	O(A) socorrista deve questionar a pessoa se ela possui um médico em quem confia, e em caso positivo, o(a) socorrista deve encorajá-la a procurar ajuda profissional com seu médico.	0.916667	1
221	The first aider should let the person know that if they seek professional help from a GP or family doctor, they will receive an assessment and may be referred to specialist services.	O(A) socorrista deve deixar a pessoa saber que, se ela procurar ajuda profissional com um médico generalista ou médico de família, ela vai receber um encaminhamento e pode ser referenciada a um serviço especializado.	0.916667	0.857143
222	If the person asks for advice or suggestions regarding treatment, the first aider should tell the person that they are not qualified to discuss treatment options.	Se a pessoa questionar sobre conselhos e sugestões em relação ao tratamento, o(a) socorrista deve dizer a pessoa que ele(a) não é qualificado para discutir as opções de tratamento.	0.708333	0.785714
	Supporting the person to seek professional help	Apoiando a pessoa a procurar ajuda profissional
224	The first aider should reassure the person that it is okay to seek help and point out that seeking help is a sign of strength rather than a sign of weakness or failure.	O(A) socorrista deve reassegurar a pessoa que é bom procurar ajuda e deixar claro que buscar ajuda é um sinal de força ao invés de um sinal de fraqueza ou falha.	0.958333	0.857143
225	The first aider should reassure the person that health professionals will be on their side.	O(A) socorrista deve reassegurar a pessoa que profissionais da área da saúde estarão ao seu lado.	0.875	0.928571
226	The first aider should explain to the person that seeking professional help does not necessarily mean they will be hospitalised, as early treatment can take place in the community.	O(A) socorrista deve explicar a pessoa que procurar ajuda profissional não necessariamente significará que ela será hospitalizada, visto que o tratamento precoce pode ser realizado fora do hospital.	0.833333	0.964286
227	The first aider should explain to the person that a health professional must maintain confidentiality except in limited circumstances, e.g. if the person is at risk of harming themselves or others, or if directed to by a court.	O (A) socorrista deve explicar para a pessoa que um profissional de saúde deve manter confidencialidade exceto em determinadas circunstâncias, como se a pessoa estiver em risco de ferir a si mesmo ou outros ou se houver a determinação de um juiz.	0.791667	0.785714
228	The first aider should be aware of the influence that the person’s family may have, e.g. the family may encourage or discourage the person from obtaining the care that they need.	O (A) socorrista deve estar ciente da influência que a família da pessoa pode ter como, por exemplo, a família deve encorajar ou desencorajar a pessoa a obter o tratamento que precisa.	0.875	0.964286
229	The first aider should offer to make an appointment for the person to see a health professional.	O (A) socorrista deve oferecer-se a marcar uma consulta para a pessoa com um profissional de saúde.	0.791667	0.678571
230	If the first aider makes an appointment on behalf of the person, they should request a longer one so the person will have adequate time to discuss their symptoms and concerns.	Se o(a) socorrista marcar uma consulta no lugar da pessoa, ele deve solicitar uma consulta mais longa para que a pessoa tenha tempo suficiente para discutir seus sintomas e suas preocupações.	0.708333	0.464286
231	The first aider should ask the person if they would like the first aider, or another relative or friend, to accompany them to their appointment.	O (A) socorrista deve perguntar a pessoa se ela gostaria que ele(a) mesmo ou alguma outra pessoa ou amigo acompanhasse ela na consulta.	0.916667	0.857143
232	If appropriate to the relationship, the first aider should reassure the person that they will support them while they seek and receive professional help.	Se for apropriado para a relação, o(a) socorrista deve reassegurar a pessoa que ele(a) irá apoiá-la enquanto ela buscar e receber ajuda profissional.	0.916667	0.964286
233	If the person is an adolescent, the first aider should offer to go with them when they seek professional help.	Se a pessoa for um adolescente, o(a) socorrista deve se oferecer a acompanhá-la quando ela for buscar ajuda profissional.	0.708333	0.75
234	If the person is having difficulty getting advice or help, the first aider should encourage the person to contact a mental health advocacy or support agency, such as a CAPS* ("Centers for Psychosocial Care" - part of the Brazilian public health system)	Se a pessoa estiver tendo dificuldade em conseguir conselhos ou ajuda, o(a) socorrista deve encorajá-la a contatar uma agência de suporte em saúde mental como um CAPS (Centro de Assistência Psicossocial).	0.833333	0.928571
235	If the first aider wants to talk to a professional about their concerns for the person, they should get the person's permission before doing so.	Se o(a) socorrista quiser conversar com um profissional sobre suas preocupações em relação a pessoa, ele(a) deve pedir a permissão da pessoa antes de fazê-lo.	0.708333	0.714286
236	If the first aider provides any information to a health professional regarding the person, the first aider should tell the person what information they have shared.	Se o(a) socorrista dividir alguma informação em relação à pessoa com um profissional de saúde, ele(a) deve contar a ela qual informação ele(a) compartilhou.	0.416667	0.428571
237	The first aider should be aware that, while they are entitled to express their concerns about the person to the person's health professional and ask for their assistance, the health professional must maintain confidentiality and is therefore unlikely to provide any information.	O (A) socorrista deve estar ciente de que, embora tenha o direito de expressar suas preocupações sobre a pessoa para um profissional de saúde e solicitar sua assistência, o profissional deve manter a confidencialidade, portanto é improvável que este compartilhe qualquer informação ao caso.	0.833333	0.821429
238	If the person is having difficulty getting advice or help, the first aider should contact a mental health advocacy or support agency on behalf of the person.	Se a pessoa estiver tendo dificuldade de buscar ajuda ou conselhos, o(a) socorrista deve contatar um centro de suporte em saúde mental no lugar da pessoa.	0.625	0.678571
239	If the person is an adolescent, the first aider should ensure that the adolescent gets an appointment to see a health professional.	Se a pessoa for um adolescente, o(a) socorrista deve assegurar-se de que esse adolescente irá ter uma consulta com um profissional de saúde.	0.708333	0.821429
	If the person does seek professional help	Se a pessoa procurar ajuda profissional
241	If the person agrees to seek professional help, the first aider should help them to write a list of questions or points that they want to discuss with their health professional.	Se a pessoa concordar em buscar ajuda profissional, o(a) socorrista deve ajudá-la a escrever um lista de pontos sobre o que ela quer discutir com o profissional de saúde.	0.75	0.5
242	If the person agrees to seek professional help, the first aider should encourage them to request a longer appointment so they will have adequate time to discuss their symptoms and concerns.	Se a pessoa concordar em buscar ajuda profissional, o(a) socorrista deve encorajá-la a solicitar uma consulta mais longa, de modo que ela tenha tempo adequado para discutir seus sintomas e preocupações.	0.75	0.464286
243	If the person agrees to see a GP or family doctor for a check-up, the first aider should contact the doctor to explain why they are concerned about the person.	Se a pessoa concordar em encontrar um médico generalista ou um médico de família para um check-up, o(a) socorrista deve contatar o médico para explicar porque ele(a) está preocupado com a pessoa.	0.708333	0.607143
244	If the person lacks confidence in the professional advice received, the first aider should encourage the person to seek a second opinion from another health professional.	Se a pessoa estiver sem confiança em relação ao profissional que a ajudou, o(a) socorrista deve encorajá-la a buscar uma segunda opinião de outro profissional.	0.916667	0.821429
245	If the first aider lacks confidence in the professional advice that the person has received, the first aider should encourage the person to seek a second opinion from another health professional.	Se o (a) socorrista não confiar na ajuda que o profissional de saúde tiver dado a pessoa, ele(a) deve encorajar a pessoa a procurar uma segunda opinião de outro profissional de saúde.	0.791667	0.678571
	IF THE PERSON DOESN’T WANT PROFESSIONAL HELP (in a non-crisis situation)	SE A PESSOA NÃO QUISER AJUDA PROFISSIONAL (sem envolver uma situação de crise)
	If the person doesn’t want professional help	Se a pessoa não quiser ajuda profissional
247_1*	If the person does not want to seek professional help, the first aider should remain patient, as people experiencing psychosis often need time to recognise that they are unwell.	Se a pessoa não quiser procurar ajuda profissional, o(a) socorrista deve manter-se paciente, pois as pessoas que vivenciam psicose geralmente precisam de tempo para reconhecer que não estão bem.	0.875	0.9375
247_2*	If the person does not want to seek professional help, the first aider should calmly express their concern to the person about their choice to not seek help and the potential implications.	Se a pessoa não quiser procurar ajuda profissional, o(a) socorrista deve expressar calmamente sua preocupação em relação à escolha da pessoa de não procurar ajuda, e as possíveis implicações em relação à isto.	1	1
247_3*	If the person does not want to seek professional help, the first aider should stress the potential benefits of getting help, such as relief from anxiety or frightening symptoms.	Se a pessoa não quiser procurar ajuda profissional, o(a) socorrista deve enfatizar os benefícios de obter ajuda, como por exemplo, melhora na ansiedade ou nos sintomas que a assustam.	0.75	1
247_4*	If the person does not want to seek professional help, the first aider should be persistent in encouraging the person to seek help.	Se a pessoa não quiser procurar ajuda profissional, o(a) socorrista deve ser persistente em encorajar a pessoa a procurar ajuda.	0.625	0.75
247_5*	If the person does not want to seek professional help, the first aider should be prepared to have several conversations with the person before they are willing to seek professional help.	Se a pessoa não quiser procurar ajuda profissional, o(a) socorrista deve estar preparado(a) para conversar várias vezes com a pessoa antes dela estar disposta/pronta a procurar ajuda profissional.	0.625	0.9375
247_6*	If the person does not want to seek professional help, the first aider should focus on trying to find something that the person agrees is a problem and then suggest that the person seek help for that, e.g. if the person says that they feel anxious around other people, the first aider should encourage them to seek help for anxiety.	Se a pessoa não quiser procurar ajuda profissional, o(a) socorrista deve concentrar-se em achar algo que a pessoa concorde que é um problema e, em seguida, sugerir que a pessoa procure ajuda para aquilo, como por exemplo, se a pessoa disser que se sente ansiosa perto de outras pessoas, o(a) socorrista deve incentivá-la a procurar ajuda para a ansiedade.	0.625	1
247_7*	If the person does not want to seek professional help, the first aider should discuss their concerns with the person using examples of behaviour or problems they have noticed.	Se a pessoa não quiser procurar ajuda profissional, o(a) socorrista deve discutir suas preocupações com a pessoa, usando exemplos de comportamento ou problemas que ele(a) notou.	0.5	0.4375
247_8*	If the person does not want to seek professional help, the first aider should explore the reasons for this, e.g. not realising they are unwell, worries about stigma, or not knowing where to get help.	Se a pessoa não quiser procurar ajuda profissional, o(a) socorrista deve explorar as razões para isso, como por exemplo, a pessoa não percebe que está doente, ou ela está preocupada com discriminação/estigma ou não sabe onde obter ajuda.	0.5	0.875
248	The first aider should be aware that the person may not want professional help because they believe that others are trying to harm them.	O (A) socorrista deve estar ciente que a pessoa pode não querer buscar ajuda profissional porque ela acredita que outras pessoas estão tentando machucá-las.	1	0.928571
249	If the person does not want to seek professional help, the first aider should not try to convince the person that they are experiencing psychosis.	Se a pessoa não quiser buscar ajuda profissional, o(a) socorrista não deve tentar convencer a pessoa de que ela está vivenciando um transtorno psicótico.	0.583333	0.5
250	The first aider should try to maintain a good relationship with the person, as they may want the first aider’s help in the future.	O (A) socorrista deve tentar manter uma boa relação com a pessoa, de forma que ela possa querer a ajuda do(a) socorrista no futuro.	0.958333	0.857143
251	The first aider should be aware that the person has the right to refuse treatment, unless they meet the criteria for involuntary treatment.	O (A) socorrista deve estar ciente de que a pessoa tem o direito de recusar o tratamento, ao menos que ela possua critério para tratamento involuntário.	0.708333	0.928571
252	The first aider should never threaten the person with involuntary treatment or hospitalisation.	O (A) socorrista nunca deve ameaçar a pessoa com tratamento involuntário ou hospitalização.	0.916667	0.892857
	Engaging other people if the person doesn’t want professional help	Envolvendo outras pessoas, caso a pessoa não queira ajuda profissional
254	The first aider should seek advice from others who have experience encouraging a person to seek professional help for psychotic symptoms.	O (A) socorrista deve buscar informações com outras pessoas que tenham experiência em encorajar pessoas com sintomas psicóticos a procurar ajuda.	0.916667	0.857143
255	The first aider should talk to the person’s family or close friends, as they may be able to facilitate the next step towards obtaining professional help for the person.	O (A) socorrista deve falar com a família ou amigos próximos da pessoa, de modo que eles sejam capazes de facilitar os próximos passos para obtenção de ajuda profissional para a pessoa.	0.958333	0.892857
256	The first aider should encourage them to talk to someone they trust about what they are experiencing.	O (A) socorrista deve encorajar a pessoa a falar com alguém de confiança sobre o que ela está vivenciando.	0.958333	0.928571
257	The first aider should consult with experts for advice on how best to support the person to seek professional help.	O (A) socorrista deve consultar-se com pessoas experientes para saber aconselhar e dar o melhor suporte para a pessoa em busca de ajuda profissional.	0.958333	0.964286
258	If the first aider shares information about the person with a health professional, they should request that this is kept confidential and used as sensitively as possible in order to protect their relationship with the person.	Se o(a) socorrista compartilhar informação sobre a pessoa com um profissional de saúde, ele(a) deve solicitar que esta mantenha a confidencialidade e use essas informações de forma coerente e sensível de forma a proteger a sua relação com a pessoa.	1	0.964286
259	If the first aider does discuss their concerns about the person with a health professional, they should clearly describe their observations (e.g. exactly what the person has been doing and saying, where and when) so that they have all the necessary information.	Se o(a) socorrista dividir as suas preocupações sobre a pessoa com um profissional de saúde, ele(a) deve descrever claramente suas observações (ex: dizer exatamente o que a pessoa estava fazendo e falando, onde e quando) de modo que possam ter acesso a todas as informações necessárias.	0.916667	0.821429
260	If the person does not want to seek professional help, the first aider should let the person know about other options for help in their community, e.g. a home visit or community services.	Se a pessoa não quiser procurar ajuda profissional, o(a) socorrista deve possibilitar o acesso adela a outras opções de ajuda em sua comunidade, como visitas domiciliares ou serviços comunitários.	0.875	0.928571
261	If the person does not recognise that they are unwell, the first aider should be aware that they might actively resist the first aider’s attempts to encourage them to seek help.	Se a pessoa não reconhecer que ela não está bem, o(a) socorrista deve estar ciente de que ela pode resistir ativamente às suas tentativas de encorajá-la a procurar ajuda.	0.916667	0.928571
	HALLUCINATIONS AND DELUSIONS (in a non-crisis situation)	ALUCINAÇÕES E DELÍRIOS (sem envolver uma situação de crise)
	Finding out about what the person is experiencing	Descobrindo o que a pessoa está passando por
263	The first aider should know that delusions or hallucinations are very real to the person.	O (A) socorrista deve saber que delírios e alucinações parecem reais para a pessoa.	1	0.928571
264	If the person wants to talk about their hallucinations or delusions, the first aider should listen in order to demonstrate empathy and develop an understanding of what they are experiencing.	Se a pessoa quiser falar sobre suas alucinações ou delírios, o(a) socorrista deve ouví-la de modo a demonstrar empatia e desenvolver um entendimento em relação ao que ela está vivenciando.	1	0.928571
265	The first aider should ask the person if they want to talk about what they are seeing or hearing.	O (A) socorrista deve perguntar a pessoa se ela quer falar sobre o que está vendo ou ouvindo.	0.833333	0.857143
266	The first aider should encourage discussion of the person's feelings rather than the content of their hallucinations or delusions.	O (A) socorrista deve encorajar a discussão dos sentimentos da pessoa ao invés de estimular que ela relate o conteúdo de suas alucinações ou delírios.	0.541667	0.571429
267	If the person is finding it challenging describing their hallucinations or delusions, the first aider should use other creative ways to help the person describe their experience, e.g. painting or acting.	Se a pessoa estiver encontrando dificuldades em descrever suas alucinações ou delírios, o(a) socorrista deve usar vias criativas para ajudar a pessoa a descrever a sua experiência, por exemplo, através da pintura ou atuação.	0.5	0.714286
268	The first aider should encourage the person to consider the evidence for their delusion by asking questions in a non-judgmental and non-challenging way.	O (A) socorrista deve encorajar a pessoa a considerar seus delírios através do questionamento de questões sem críticas e sem julgamentos.	0.833333	0.892857
269	The first aider should ask questions about the content of the person’s delusions, particularly any elements that indicate the potential for harming themselves or others.	O (A) socorrista deve perguntar questões sobre o conteúdo dos delírios da pessoa, particularmente qualquer elemento que indique o potencial dela machucar a si ou aos outros.	0.791667	0.964286
270	Until the first aider knows the content and context of the person’s delusions, it is important to keep themselves safe from potentially aggressive reactions.	Até que o (a) socorrista saiba o conteúdo dos delírios da pessoa, é 2 que ele(a) mantenha-se seguro de possíveis reações agressivas.	0.916667	0.892857
	Responding to hallucinations and delusions	Respondendo a alucinações e delírios
272	The first aider should know that if the person is hearing voices, they may react through behaviours – such as talking to oneself, whispering to oneself – in response to the voices they are hearing.	O (A) socorrista deve saber que se a pessoa estiver ouvindo vozes, ela pode reagir através de comportamentos - como falar com si mesma, sussurrar para si mesma - em resposta às vozes que está ouvindo.	1	0.964286
273	The first aider should gently and matter-of-factly tell the person that the content of their delusions is not common or real and that they do not share them.	O (A) socorrista deve falar a pessoa gentilmente e naturalmente que o conteúdo de seus delírios não é comum ou real e que eles não são compartilhados.	0.416667	0.392857
274	The first aider should acknowledge to the person that what they are experiencing is real to them, without confirming or denying their hallucinations or delusions, e.g. by stating "I accept that you hear voices or see things in that way, but it's not like that for me."	O (A) socorrista deve dizer à pessoa que o que ela está vivenciando é real para ela, sem confirmar ou negar suas alucinações ou seus delírios, como, por exemplo, dizendo “eu aceito que você ouça vozes ou veja as coisas dessa maneira, mas não é assim para mim”.	0.791667	0.821429
275	The first aider should try to empathise with how the person feels about their beliefs and experiences, without stating any judgments about the content of those beliefs and experiences.	O (A) socorrista deve tentar ter empatia em relação a como a pessoa se sente em relação às suas crenças e experiências, sem estabelecer julgamentos sobre o conteúdo dessas crenças e experiências.	1	0.964286
276	The first aider should validate any part of the hallucination or delusion that is real, e.g. "Yes there was a person standing over there, but I did not hear him talking about you".	O (A) socorrista deve validar qualquer parte das alucinações ou delírios, como por exemplo: “ Sim, existe uma pessoa em pé ali, mas eu não ouvi ela falando de você”.	0.333333	0.357143
277_1*	The first aider should not pretend to agree with the person's hallucinations or delusions.	O(A) socorrista não deve fingir que concorda com as alucinações ou delírios da pessoa.	0.375	0.375
277_2*	The first aider should not try to reason with the person about their hallucinations or delusions.	O(A) socorrista não deve tentar discutir com a pessoa sobre suas alucinações ou delírios.	0.625	0.5625
277_3*	The first aider should not dismiss, minimise or argue with the person about their delusions or hallucinations.	O(A) socorrista deve invalidar, minimizar ou discutir com a pessoa sobre seus delírios ou alucinações.	0.5	0.5
277_4*	The first aider should not act alarmed or embarrassed by the person’s hallucinations or delusions.	O(A) socorrista não deve agir alarmado ou envergonhado pelas alucinações ou delírios da pessoa.	0.375	0.4375
277_5*	The first aider should not laugh at or make fun of the person’s delusions or hallucinations.	O(A) socorrista não deve rir ou zombar dos delírios ou alucinações da pessoa.	0.5	0.4375
278	The first aider should encourage the person to tell the voices to go away.	O (A) socorrista deve encorajar a pessoa a dizer para as vozes irem embora.	0.291667	0.107143
279	If the first aider feels uncomfortable, upset or embarrassed by the person's hallucinations or delusions, they should tell the person they do not want to talk about these.	Se o(a) socorrista de sentir desconfortável, chateado ou envergonhado pelas alucinações ou delírios, ele(a) deve dizer para a pessoa não falar sobre eles.	0.125	0.107143
280	If the first aider feels uncomfortable, upset or embarrassed by the person's hallucinations or delusions, they should tell the person this.	Se o(a) socorrista se sentir desconfortável, chateado ou envergonhado pelas alucinações ou delírios da pessoa, ele(a) deve contar a pessoa sobre isso.	0.25	0.142857
281	The first aider should encourage the person to read about hallucinations or delusions from a reputable source.	O (A) socorrista deve encorajar a pessoa a ler sobre alucinações ou delírios em fontes seguras.	0.333333	0.321429
282	The first aider should ask the person if they are afraid or confused.	O (A) socorrista deve perguntar a pessoa se ela está com medo ou confusa.	0.791667	0.964286
283	The first aider should let the person know that many people experience hearing voices.	O (A) socorrista deve deixar a pessoa saber que muitas pessoas também vivenciam experiências de ouvir vozes.	0.625	0.75
284	The first aider should try to distract the person from their hallucinations or delusions, e.g. by involving the person in something interesting.	O (A) socorrista deve tentar distrair a pessoa de suas alucinações e delírios, como tentar envolvê-la em algo interessante.	0.666667	0.5
285	If appropriate, the first aider should try to use humour to calm the person.	Se for apropriado, o(a) socorrista deve tentar o bom humor para acalmar a pessoa.	0.5	0.535714
286	If appropriate, the first aider should use gentle physical touch to calm the person.	Se for apropriado, o(a) socorrista deve tocar suavemente a pessoa de forma a acalmar a pessoa.	0.583333	0.392857
287	The first aider should tell the person it is possible for hallucinations or delusions to go away.	O (A) socorrista a pessoa que é possível que alucinações e delírios desapareçam.	0.333333	0.357143
288	The first aider should know that it is not helpful to encourage the person to try to stop hallucinations.	O (A) socorrista deve saber que não é útil encorajar a pessoa a tentar parar com as alucinações.	0.708333	0.642857
289	If it is appropriate to their relationship, the first aider should let the person know they love and support them, as this can help the person to feel safe.	Se for apropriado para a relação, o(a) socorrista deve deixar a pessoa saber que ele(a) ama e apoia ela, já que isso pode fazer com a pessoa se sinta segura.	0.791667	0.678571
290	If the first aider observes other people making jokes about or criticising the person, they should tell them to stop.	Se o(a) socorrista observar alguma pessoa fazendo piadas ou criticando a pessoa, ele(a) deve pedir que parem.	0.958333	0.964286
291	The first aider should avoid using the terms "hallucinations" or "delusions" when speaking to the person, as these terms may imply dismissal of the person’s ideas and experiences.	O (A) socorrista deve evitar usar termos como “alucinações” “ou delírios” quando estiver falando com a pessoa, pois esses termos podem implicar rejeição às ideias e experiências da pessoa.	0.75	0.785714
292	The first aider should ask the person if there is anything they have found that reduces their hallucinations or delusions, and if there is, encourage the person to use these strategies.	O (A) socorrista deve questionar a pessoa se há algo que ela tenha encontrado e que possa reduzir suas alucinações ou delírios, e se a resposta for afirmativa, ele(a) deve encorajar a pessoa a usá-las.	0.541667	0.892857
293	If there are aspects of the person's environment that seem to increase their hallucinations or delusions, the first aider should limit or remove these where possible.	Se existirem aspectos do ambiente em volta da pessoa que pareçam aumentar as suas alucinações ou delírios, o(a) socorrista deve limitar ou remover esses aspectos quando possível.	0.75	0.928571
	If the person is paranoid	Caso a pessoa esteja paranóica
295	The first aider should be aware that the person's experience of hallucinations or delusions may cause them not to trust people, even those close to them.	O (A) socorrista deve estar ciente de que as experiências da pessoa com alucinações ou delírios podem levá-las a não confiar nas pessoas, mesmo nas que são próximas dela.	1	1
296	If the person exhibits paranoia, the first aider should not encourage or inflame this, e.g. by whispering to or about them.	Se a pessoa estiver paranoica, o(a) socorrista não deve encorajar ou acalorar essa vivência, como, por exemplo, sussurrando para ou sobre ela.	1	0.928571
297_1*	If the person is experiencing paranoia, the first aider should ask the person about their fears.	Se a pessoa estiver num momento de paranóia, o(a) socorrista deve perguntar à pessoa sobre seus medos.	0.5	0.8125
297_2*	If the person is experiencing paranoia, the first aider should give the person simple directions, if needed, e.g. "sit down, and let's talk about it".	Se a pessoa estiver num momento de paranóia, o(a) socorrista deve dar instruções simples à pessoa, se necessário, como por exemplo, "sente-se e vamos conversar sobre isso".	0.75	0.9375
297_3*	If the person is experiencing paranoia, the first aider should tell the person that no harm will come to them.	Se a pessoa estiver num momento de paranóia, o(a) socorrista deve dizer à pessoa que nenhum mal acontecerá a ela.	0.625	0.5625
297_4*	If the person is experiencing paranoia, the first aider should stay with the person, but at a distance that is comfortable for both the person and the first aider.	Se a pessoa estiver num momento de paranóia, o(a) socorrista deve ficar com a pessoa, mas numa distância que seja agradável tanto para a pessoa quanto para o(a) socorrista.	0.875	1
297_5*	If the person is experiencing paranoia, the first aider should encourage and support the person to move away from whatever is causing their fear, if it is safe to do so.	Se a pessoa estiver num momento de paranóia, o(a) socorrista deve incentivar e apoiar a pessoa a se afastar do que está lhe causando medo, caso isto seja seguro de ser feito.	0.75	0.625
297_6*	If the person is experiencing paranoia, the first aider should tell the person that they themselves are not afraid of what is causing the person fear.	Se a pessoa estiver num momento de paranóia, o(a) socorrista deve dizer à pessoa que ele(a) não tem medo do que está causando medo na pessoa.	0.375	0.25
297_7*	If the person is experiencing paranoia, the first aider should tell the person what they are going to do before doing it, e.g. that they are going to get out their phone.	Se a pessoa estiver num momento de paranóia, o(a) socorrista deve dizer à pessoa o que ele(a) vai fazer antes de fazê-lo, por exemplo, que ele(a) vai pegar o telefone.	0.875	0.9375
	ASSESSING WHETHER THE PERSON IS IN CRISIS	AVALIANDO SE A PESSOA ESTÁ EM CRISE
	Assessing whether the person is in crisis	Avaliando se a pessoa está em crise
299	The first aider should assess for risk of harm to the person or others.	O (A) socorrista deve avaliar o risco de danos à pessoa ou aos outros.	0.916667	1
300	If the first aider does not think the person is in immediate risk of harm, but is still concerned about their welfare, they should ask the person if there is someone close to them who may be able to support them to stay safe.	Se o(a) socorrista não acha que a pessoa está em risco imediato de dano, mas estiver preocupado com seu bem-estar, deve perguntar à pessoa se há alguém próximo a ela que possa apoiá-la para permanecer em segurança.	0.958333	0.964286
301	If the first aider thinks the person is at risk of suicide, the first aider should follow the Mental Health First Aid Guidelines for Suicidal Thoughts and Behaviours.	Se o(a) socorrista achar que a pessoa está em risco de suicídio, o(a) socorrista deve seguir as Diretrizes de Primeiros Socorros à Saúde Mental para Pensamentos e Comportamentos Suicidas.	0.958333	0.964286
	WHEN THE PERSON IS IN CRISIS (is in a severe psychotic state OR behaving aggressively)	QUANDO A PESSOA ESTÁ EM CRISE (em estado psicótico grave OU se comportando de forma agressiva)
	Safety considerations when the person is in a severe psychotic state or behaving aggressively	Considerações de segurança quando a pessoa está em estado psicótico grave ou se comportando de forma agressiva
303	The first aider's primary goal should be to keep themselves and others safe.	A primeira meta do(a) socorrista deve ser manter a si e aos outros em segurança.	0.916667	0.928571
304	The first aider should take any threats or warnings seriously, particularly if the person believes they are being persecuted.	O(A) socorrista deve levar a sério qualquer ameaça ou advertência, especialmente se a pessoa acreditar que está sendo perseguida.	0.916667	0.964286
305	If the first aider is frightened, they should seek outside help immediately, as they should never put themselves at risk.	Se o(a) socorrista estiver assustado, deve procurar ajuda externa imediatamente, de modo a nunca se colocarem em risco.	0.958333	0.928571
306	The first aider should be aware that the person might act upon a hallucination or delusion.	O(A) socorrista deve estar ciente de que a pessoa pode agir com base em uma alucinação ou delírio.	1	0.928571
307	The first aider should approach the person with caution.	O(A) socorrista deve abordar a pessoa com precaução.	0.916667	0.928571
308	If the person has a weapon or something that could be used as weapon, the first aider should not approach the person and should call emergency services immediately.	Se a(o) pessoa tiver uma arma ou algo que possa ser usado como uma arma, o(a) socorrista não deve abordar a pessoa e deve chamar os serviços de emergência imediatamente.	0.958333	0.964286
309	The first aider should try to gather information about whether the person feels safe, e.g. by stating "You seem worried; is there anything I can do to help?" or "Do you feel safe? Or is there something you are afraid of?"	O(A) socorrista deve tentar obter informação para saber se a pessoa se sente segura, como: “ Você parece preocupado, existe algo que eu possa fazer para te ajudar?” ou “ Você se sente segura? Ou existe algo do qual você tem medo?”.	0.916667	1
310	The first aider should try to protect the person, themselves, and others around them from harm.	O(A) socorrista deve tentar proteger a pessoa, a si mesmo(a) e os outros ao redor dele(a).	0.916667	0.928571
311	If the person threatens to harm themselves or others, the first aider should try to secure the person in a room while they seek help.	Se a pessoa ameaçar prejudicar a si mesma ou aos outros, o socorrista deve tentar prender a pessoa em uma sala enquanto ele(a) procura ajuda.	0.333333	0.25
312	The first aider should stay at a safe distance from the person while being able to maintain interaction.	O(A) socorrista deve ficar a uma distância segura da pessoa enquanto consegue manter a interação.	0.875	0.821429
313	The first aider should ensure they have clear access to an exit.	O(A) socorrista deve assegurar que ele(a) tem livre acesso a uma saída.	0.75	0.821429
314	If the person is upset and suddenly stands up, the first aider should also stand up so they can leave quickly if the situation gets dangerous.	Se a pessoa estiver perturbada e de repente se levantar, o (a) socorrista também deve se levantar para que possa sair rapidamente se a situação se tornar perigosa.	0.708333	0.785714
315	If safe to do so, the first aider should try to limit access to means that the person could use to harm themselves or others.	Se for seguro, o(a) socorrista deve tentar limitar o acesso a meios que a pessoa possa usar para prejudicar a si mesmo e aos outros.	1	0.964286
316	If safe to do so, the first aider should remove any weapons or objects that could be used as weapons from the person's immediate environment.	Se for seguro, o(a) socorrista deve remover quaisquer armas ou objetos que possam ser usados como armas do ambiente em torno da pessoa.	0.958333	0.928571
317	The first aider should comply with requests, unless they are unreasonable or unsafe, as this gives the person the opportunity to feel somewhat in control.	O (A) socorrista deve atender às solicitações, a menos que sejam insensatas ou inseguras, pois isso dá a pessoa a oportunidade de sentir-se no controle de alguma forma.	0.833333	0.607143
318	If the first aider is alone with the person, they should call another person to accompany the first aider until professional help arrives.	Se o(a) socorrista estiver sozinho(a) com a pessoa, ele(a) deve chamar outra pessoa para acompanhá-lo(a) até que a ajuda profissional chegue.	0.833333	0.857143
319	If the first aider is alone with the person and cannot stay, they should call someone to stay with the person until professional help arrives.	Se o(a) socorrista estiver sozinho com a pessoa e não puder ficar com ela, ele(a) deve chamar alguém para ficar com ela até que a ajuda profissional chegue.	0.833333	0.928571
320	If the first aider does not feel it is safe for them to take the person to a hospital, the first aider should call emergency services.	Se o(a) socorrista não se sentir seguro(a) para levar a pessoa ao hospital, o(a) socorrista deve chamar os serviços de emergência.	0.958333	1
	Communicating with the person when they are in a severe psychotic state or behaving aggressively	Comunicando-se com a pessoa quando ela está em estado psicótico grave ou se comportando agressivamente
322	The first aider should speak calmly.	O(A) socorrista deve falar calmamente.	1	1
323	The first aider should communicate in short, simple sentences.	O(A) socorrista deve comunicar-se com frases simples e curtas.	0.875	0.892857
324	The first aider should not shout at the person.	O(A) socorrista não deve gritar com a pessoa.	0.958333	0.928571
325	The first aider should not raise their voice.	O(A) socorrista não deve elevar sua voz.	0.916667	0.857143
326	The first aider should repeat questions or statements when necessary, using the same words each time rather than re-phrasing in the hope it will make things clearer for the person.	O(A) socorrista deve repetir as perguntas ou afirmações quando necessário, usando as mesmas palavras a cada vez ao invés de refazê-las com a esperança de deixar a mensagem mais clara para a pessoa.	0.708333	0.535714
327	The first aider should repeat questions or statements when necessary, using different wording in the hope it will make things clearer for the person.	O(A) socorrista deve repetir perguntas e afirmações quando necessário, usando diferentes palavras com a esperança de deixar a mensagem mais clara para a pessoa.	0.625	0.75
328	The first aider should try to minimise the level of emotion they show.	O(A) socorrista deve tentar minimizar o nível de emoção demonstrado.	0.916667	0.607143
329	The first aider should avoid direct, continuous eye contact with the person.	O(A) socorrista deve evitar contato visual direto e contínuo com a pessoa.	0.458333	0.285714
330	The first aider should position themselves at the level of the person if it is safe to do so.	O(A) socorrista deve se posicionar no mesmo nível que a pessoa, caso isso seja seguro.	0.75	0.857143
331	The first aider should sit down and encourage the person to sit down too.	O(A) socorrista deve sentar-se e encorajar a pessoa a se sentar também.	0.583333	0.678571
332	The first aider should attempt to sit next to the person, if it is safe to do so.	O(A) socorrista deve se esforçar para sentar-se perto da pessoa, caso isso seja seguro.	0.666667	0.607143
333	The first aider should avoid touching the person.	O(A) socorrista deve evitar tocar na pessoa.	0.833333	0.678571
334	If it is necessary to move close to or make physical contact with the person, the first aider should first ask the person for permission, e.g. "do you mind if I sit next to you?" or "I can see your arm is hurt, is it ok if I use the first-aid kit to bandage it?".	Se for necessário mover-se para perto ou realizar contato físico com a pessoa, o(a) socorrista deve primeiro pedir permissão à pessoa, como: “ Você se importa se eu sentar próximo a você?” ou “ eu posso ver que seus braços estão machucados, tudo bem se eu usar o kit de primeiros socorros para colocar um curativo?”.	0.916667	1
335	The first aider should try not take anything the person says personally.	O (A) socorrista não deve levar as coisas que a pessoa fala para o pessoal.	0.916667	0.928571
	De-escalation when the person is in a severe psychotic state or behaving aggressively	Descalada quando a pessoa está em estado psicótico grave ou se comportando de forma agressiva
337	The first aider should try to de-escalate the situation.	O (A) socorrista deve tentar desescalar a situação.	0.5	0.571429
338	The first aider should let the person know they are there to help.	O (A) socorrista deve deixar a pessoa saber que ele(a) está ali para ajudar.	1	1
339	The first aider should attempt to find out from the person what would help them feel safe and in control.	O (A) socorrista deve se atentar a encontrar o que faria a pessoa sentir-se mais segura e em controle.	0.916667	0.964286
340	The first aider should try to remain calm.	O (A) socorrista deve tentar se manter calmo.	0.958333	0.964286
341	The first aider should try not to show fear or anxiety.	O (A) socorrista deve tentar não mostrar medo ou ansiedade.	1	0.964286
342	The first aider should stay calm and avoid nervous behaviour, e.g. shuffling their feet, fidgeting, making abrupt movements, talking fast.	O (A) socorrista deve se manter calmo e evitar comportamentos ansiosos/nervosos, como bater os pés, morder os dedos, realizar movimentos abruptos, falar rápido, etc.	1	1
343	The first aider should allow the person to express their feelings.	O (A) socorrista deve permitir que a pessoa expresse seus sentimentos.	0.916667	0.928571
344	The first aider should listen to the person more than talking to them.	O (A) socorrista deve ouvir mais a pessoa e falar menos.	0.916667	0.821429
345	The first aider should empathise with how the person is feeling.	O (A) socorrista deve empatizar com o que a pessoa está sentindo.	1	0.964286
346	The first aider should ask the person what they can do to help.	O (A) socorrista deve perguntar a pessoa no que ele(a) pode ajudar.	0.916667	0.964286
347	The first aider should try to find out if the person has anyone they trust (e.g. close friends or family) and, if so, the first aider should try to enlist their help.	O (A) socorrista deve tentar descobrir se a pessoa tem alguém em quem ela confia (ex: amigos próximos ou família) e, nesse caso, o(a) socorrista deve tentar recrutar a ajuda deles.	1	0.928571
348	The first aider should not do anything to further agitate the person.	O (A) socorrista não deve tentar fazer nada que possa agitar a pessoa.	0.916667	0.928571
349	The first aider should not try to restrict or restrain the person’s movement.	O (A) socorrista não deve tentar restringir ou conter a movimentação da pessoa.	0.833333	0.571429
350	The first aider should not argue with any other people present about the best course of action.	O (A) socorrista não deve discutir com outra pessoa presente o melhor curso de ação a ser tomado.	0.875	0.678571
351	If there is more than one person present, the first aider should encourage only one person to speak at a time.	Se existir mais de uma pessoa presente, o(a) socorrista deve encorajar apenas uma pessoa a falar por vez.	0.916667	0.892857
352	If there is more than one person present, the first aider should try to create a space around the person so that they don't feel crowded.	Se existir mais de uma pessoa presente, o (a) socorrista deve tentar criar um ambiente agradável em torno da pessoa, de modo que ela não se sinta sufocada.	0.958333	0.964286
353	If there are people present who do not have a role in helping with the crisis, the first aider should ask them to leave.	Se existir pessoas presentes que não exerçam um papel ajudando no controle da crise, o(a) socorrista deve solicitar que eles deixem o ambiente.	0.916667	0.928571
354	If the person is consuming alcohol or other drugs, the first aider should discourage them from taking any more.	Se a pessoa estiver consumindo álcool ou outras drogas, o(a) socorrista deve desencorajá-la de usar mais.	0.875	0.857143
355	If the person is consuming alcohol or other drugs, the first aider should try to limit their access to these.	Se a pessoa estiver consumindo álcool ou outras drogas, o(a) socorrista deve tentar limitar seu acesso a elas.	0.75	0.821429
356	If feasible, the first aider should offer the person food or drink.	Se possível, o(a) socorrista deve oferecer água e comida a pessoa.	0.583333	0.571429
357	If the first aider is not able to de-escalate the situation, they should call for professional assistance, e.g. a mental health crisis service or emergency services.	Se o(a) socorrista não for capaz de desescalar a situação, ele(a) deve solicitar ajuda profissional, como, por exemplo, serviços especializados em crises psiquiátricas ou serviços de emergência.	0.916667	1
	Seeking help for the person when they are in a severe psychotic state or behaving aggressively	Procurando ajuda para a pessoa quando ela está em estado psicótico grave ou se comportando de forma agressiva
359	If the person is receiving professional help for psychosis, the first aider should contact the person's health professional immediately.	Se pessoa estiver recebendo ajuda profissional para o transtorno psicótico, o(a) socorrista deve contatar o profissional de saúde responsável imediatamente.	0.958333	0.964286
360	If the first aider needs to call emergency services, they should explain this to the person before doing so.	Se o(a) socorrista precisar ligar para serviços de emergência, ele(a) deve explicar isso para a pessoa antes de fazê-lo.	0.583333	0.5
361	If the first aider’s concerns about the person are dismissed by the services they contact they should persevere in trying to seek support for the person, e.g. call another service.	Se as preocupações do(a) socorrista em relação a pessoa forem rejeitadas pelos serviços que ele(a) contactou, ele(a) deve perseverar na tentativa de buscar apoio para a pessoa, como chamar outro serviço.	0.833333	0.964286
362	If the person threatens to harm themselves or others, the first aider should not attempt to drive the person to the hospital without the support of others.	Se a pessoa ameaçar ferir a si mesma ou aos outros, o(a) socorrista não deve tentar levar a pessoa ao hospital sem o suporte de outros.	0.791667	0.714286
	Calling for help when the person is in a severe psychotic state or behaving aggressively	Pedindo ajuda quando a pessoa está em estado psicótico grave ou se comportando de forma agressiva
364	If the first aider contacts a mental health service, they should not label the person as 'psychotic', but rather outline any symptoms and immediate concerns.	Se o(a) socorrista contactar um serviço de saúde mental, ele(a) não deve rotular a pessoa como ‘psicótica’, mas ao invés disso, descrever quaisquer sintomas ou preocupações imediatas.	0.916667	0.75
365	If the first aider suspects the person may be a threat to themselves or to others, the first aider should contact emergency services immediately.	Se o(a) socorrista suspeitar que a pessoa possa ser uma ameaça para si mesmo ou para outros, o(a) socorrista deve contactar serviços de emergência imediatamente.	0.958333	1
366	The first aider should not use calling emergency services as a threat.	O(A) socorrista não deve utilizar a ligação para os serviços de emergência como uma forma de ameaça.	1	0.964286
367	If the first aider calls emergency services they should explain that they are concerned the person may be experiencing psychosis.	Se o(a) socorrista chamar o serviço de emergência, ele(a) deve explicar que está preocupado com o fato da pessoa estar vivenciado um transtorno psicótico.	0.75	0.821429
368	If the first aider calls emergency services and the person has previously been diagnosed with a psychotic illness, the first aider should explain this.	Se o(a) socorrista chamar o serviço de emergência e a pessoa tiver sido diagnosticada anteriormente com um transtorno psicótico, o(a) socorrista deve explicar isso.	0.875	0.857143
369	If the first aider calls emergency services they should describe specific, concise observations about the person’s behaviour and symptoms.	Se o(a) socorrista chamar o serviço de emergência, ele(a) deve descrever especificamente e de forma concisa as observações em relação ao comportamento e sintomas da pessoa.	0.958333	1
370	If the first aider calls emergency services they should let them know if the person is armed or if there are accessible weapons nearby.	Se o(a) socorrista chamar um serviço de emergência, ele(a) deve falar se a pessoa estiver armada ou se houver armas acessíveis por perto.	1	1
371	If the first aider calls emergency services and the police respond, the first aider should be prepared that the person may be restrained or face charges.	Se o(a) socorrista chamar serviços de emergência e a polícia responder, o(a) socorrista deve estar preparado para que a pessoa seja reprimida ou acusada.	0.666667	0.535714
372	If the first aider thinks the person is at risk of suicide or harming themselves, they should tell emergency services this.	Se o(a) socorrista achar que a pessoa está em risco de suicídio ou em risco de machucar a si mesmo, ele(a) deve dizer isso ao serviço de emergência.	1	1
373	If emergency services respond, the first aider should try to meet them on arrival so they can explain the situation before they approach the person.	Se os serviços de emergência responderem, o(a) socorrista deve tentar encontrá-los na chegada para que ele(a) possa explicar a situação antes de se aproximarem da pessoa.	0.916667	0.857143
374	If other people arrive, the first aider should explain to the person who they are, that they are there to help, and how they are going to help.	Se outras pessoas chegaram, o(a) socorrista deve explicar à pessoa quem são essas pessoas e que elas estão ali para ajudar e como irão fazê-lo.	1	0.928571
	SEVERE PSYCHOTIC STATES (crisis situation)	ESTADOS PSICÓTICOS GRAVES (em situação de crise)
	Communicating with the person when they are in a severe psychotic state	Comunicando com a pessoa quando ela está em estado psicótico grave
376	The first aider should know that they cannot reason with someone who is in an acute state of psychosis.	O(A) deve saber que não pode argumentar com alguém que está com quadro psicótico agudo.	0.875	0.785714
	De-escalation when the person is in a severe psychotic state	Descalada quando a pessoa está em um estado psicótico grave
378	The first aider should ask the person whether they would like them to decrease distractions and stimulation, e.g. turn off TV, reduce room lights.	O (A) socorrista deve perguntar a pessoa se ela gostaria que distrações e estímulos fossem diminuídos, como desligar a TV ou reduzir as luzes do ambiente.	0.666667	0.892857
379	If the person has unrealistic fears for their safety, the first aider should reassure them that they are safe.	Se a pessoa tem medos irreais para a sua segurança, o (a) socorrista deve tranquilizá-la e afirmar que estão seguros.	0.833333	0.964286
380	If the person has an advance directive/relapse prevention plan, the first aider should follow this.	Se a pessoa tiver um plano de prevenção/recaída, o(a) socorrista deve segui-lo.	0.833333	0.821429
	Encouraging professional help when the person is in a severe psychotic state	Incentivando ajuda profissional quando a pessoa está em estado psicótico grave
382	The first aider should try to make sure the person is evaluated by a health professional immediately.	O (A) socorrista deve tentar ter certeza que a pessoa será avaliada por um profissional de saúde imediatamente.	1	0.821429
383	The first aider should provide the person with options regarding seeking professional help, as this may give the person a sense of control, e.g. "do you want to go to the hospital with me or would you prefer John to take you".	O (A) socorrista deve providenciar opções em relação a busca de ajuda, pois isso pode dar a pessoa a sensação de controle, como “Você quer ir ao hospital comigo ou prefere que John te leve?”.	0.833333	0.892857
384	The first aider should explain to the person why they believe that a medical or mental health assessment is necessary.	O (A) socorrista deve explicar a pessoa porque ele(a) acredita que uma avaliação médica é necessária.	0.958333	0.964286
	If the person doesn’t want professional help but is in a severe psychotic state	Caso a pessoa não queira ajuda profissional, mas está em estado psicótico grave
386	The first aider should know that if the person is in a severe psychotic state and refuses to seek professional help, the person's nearest relative can request that a mental health assessment is carried out.	O (A) socorrista deve saber que se a pessoa estiver em estado psicótico grave e recusar a procurar ajuda profissional, a pessoa mais próxima da pessoa pode solicitar avaliação de saúde mental.	0.916667	0.928571
387	If the person is in a severe psychotic state and denies that they are unwell, the first aider should contact emergency services.	Se a pessoa estiver em estado psicótico grave e não assumir que não está bem, o(a) socorrista deve contactar os serviços de emergência.	0.958333	0.964286
388	If the person is in a severe psychotic state and denies that they are unwell, the first aider should contact the emergency services and ask for an assessment under the relevant mental health legislation.	Se a pessoa estiver em estado psicótico grave e não assumir que não está bem, o(a) socorrista deve contactar o serviço de emergência e pedir por avaliação sob a legislação de saúde mental relevante.	0.875	0.964286
	Contacting emergency services when the person is in a severe psychotic state	Entrando em contato com os serviços de emergência quando a pessoa está em estado psicótico grave
390_1*	If the person is in a severe psychotic state and the first aider calls emergency services they should explain that the person is in urgent need of medical help.	Se a pessoa estiver em estado psicótico grave e o(a) socorrista chamar o serviço de emergência ele(a) deve explicar que a pessoa está precisando urgentemente de ajuda médica.	0.875	0.875
390_2*	If the person is in a severe psychotic state and the first aider calls emergency services they should be aware that the person won't necessarily be admitted to hospital.	Se a pessoa estiver em estado psicótico grave e o(a) socorrista chamar o serviço de emergência ele(a) deve estar ciente de que a pessoa não será necessariamente internada.	0.625	0.8125
	If the person is in a severe psychotic state and needs to go to hospital	Se a pessoa estiver em estado psicótico grave e precisar ir ao hospital
392	If the person needs to go to hospital, the first aider should encourage the person to go voluntarily.	Se a pessoa precisar ir a um hospital, o(a) socorrista deve encorajar a pessoa a ir voluntariamente.	0.791667	0.857143
393	If admission to hospital is recommended by a mental health professional and the person does not agree, the first aider should see if one of the person’s relatives or friends can persuade them.	Se a admissão ao hospital for recomendada por um profissional de saúde mental e a pessoa não concordar com isso, o(a) socorrista deve verificar se parentes ou amigos da pessoa conseguem persuadi-la.	0.833333	0.821429
394	If the person is willing to go to hospital, the first aider should offer to accompany them.	Se a pessoa estiver disposta a ir para o hospital, o(a) socorrista deve oferecer companhia a ela.	0.875	0.714286
395	If the person goes to hospital, and it is appropriate to the relationship, the first aider should try to speak directly to the doctor or emergency staff to provide information relevant to the person's situation.	Se a pessoa for ao hospital, e se for apropriado para a relação, o(a) socorrista deve tentar falar diretamente com o médico ou com a equipe de emergência para prover informações relevantes a situação da pessoa.	0.875	0.928571
396	If the first aider is a family member, they should be prepared to seek involuntary treatment for the person if necessary.	Se o(a) socorrista for um membra da família da pessoa, ele(a) deve estar preparado para procurar tratamento involuntário caso isso seja necessário.	1	0.892857
397	The first aider should be aware of local laws relating to involuntary treatment.	O(A) socorrista deve estar ciente das leis locais em relação ao tratamento involuntário.	0.958333	0.928571
398	If the person needs to be admitted to hospital, the first aider should support them by focusing conversation on how a hospital stay may bring relief through reducing their symptoms.	Se a pessoa precisar ser admitida em um hospital, o(a) socorrista deve apoiar ela focando a conversa nos benefícios que o hospital poderá trazer através da diminuição dos sintomas.	0.958333	0.964286
	AGGRESSION (crisis situation)	AGRESSÃO (numa situação de crise)
	What the first aider should know about psychosis and aggression	O que o socorrista deve saber sobre psicose e agressão
400	The first aider should be aware that people with psychosis are not usually aggressive and are at a much higher risk of harming themselves than others.	O(A) socorrista deve estar ciente de que pessoas com transtornos psicóticos não são usualmente agressivas e que o risco de machucar a si mesma é muito maior do que machucar os outros.	0.958333	0.821429
401	The first aider should know that certain symptoms of psychosis (e.g. visual or auditory hallucinations) can cause people to become aggressive.	O(A) socorrista deve saber que certos sintomas psicóticos (como alucinações visuais e auditivas) podem fazer com que a pessoa se torne agressiva.	1	1
402	If the first aider is not sure whether the person may become aggressive, they should assume that the person may be dangerous.	Se o(a) socorrista não tiver certeza que a pessoa está se tornando agressiva, ele(a) deve assumir que a pessoa pode ser perigosa.	0.75	0.571429
403	If the person becomes aggressive, the first aider should be aware that the person’s aggression may be exacerbated by the first aider taking certain steps, e.g. involving the police.	Se a pessoa se tornar agressiva, o(a) socorrista deve estar ciente que a agressividade da pessoa pode ser exacerbada por certas ações tomadas pelo(a) socorrista, como envolver a polícia.	0.875	0.821429
	How to respond if the person is being aggressive	Como responder se a pessoa estiver sendo agressiva
405	If the person threatens the first aider, the first aider should protect themselves by leaving.	Se a pessoa ameaçar o(a) socorrista, o(a) socorrista deve ir embora para proteger a si mesmo.	0.375	0.321429
406_1*	If the person is behaving aggressively, the first aider should not respond in a hostile, disciplinary, argumentative or challenging manner.	Se a pessoa estiver se comportando de forma agressiva, o(a) socorrista não deve responder de forma hostil, disciplinar, argumentativa ou desafiadora.	0.875	0.8125
406_2*	If the person is behaving aggressively, the first aider should not threaten the person as this may increase fear or prompt aggressive behaviour.	Se a pessoa estiver se comportando de forma agressiva, o(a) socorrista não deve ameaçar a pessoa, pois isso pode aumentar seu medo ou provocar um comportamento agressivo.	0.875	0.8125
406_3*	If the person is behaving aggressively, the first aider should not give in to any threats the person may make.	Se a pessoa estiver se comportando de forma agressiva, o(a) socorrista não deve ceder a qualquer ameaça que a pessoa possa vir a fazer.	0.625	0.5
407	Once the person's aggression subsides, the first aider should explain to them that they will not tolerate aggressive behaviours or threats.	Uma vez que a agressividade da pessoa diminuir, o(a) socorrista deve explicar à pessoa que ele(a) não irá tolerar comportamento agressivo ou ameaças.	0.5	0.571429
	De-escalation when the person is behaving aggressively	Descalada quando a pessoa está se comportando de forma agressiva
409_1*	If the person is behaving aggressively, the first aider should clearly ask the person to stop any disruptive behaviour, e.g. "please lower your voice".	Se a pessoa estiver se comportando de forma agressiva, o(a) socorrista deve pedir claramente à pessoa para interromper qualquer comportamento perturbador, como por exemplo, "por favor, fale mais baixo".	0.5	0.25
409_2*	If the person is behaving aggressively, the first aider should avoid asking the person too many questions as this can spark defensiveness and further anger.	Se a pessoa estiver se comportando de forma agressiva, o(a) socorrista deve evitar fazer muitas perguntas à pessoa, pois isso pode desencadear uma atitude defensiva e mais raiva ainda.	1	0.75
409_3*	If the person is behaving aggressively, the first aider should leave the person alone until they have calmed down, if it is safe to do so.	Se a pessoa estiver se comportando de forma agressiva, o(a) socorrista deve deixar a pessoa em paz até que ela se acalme, se for seguro fazê-lo.	0.625	0.4375
410	If the first aider has left the person alone to give them time to calm down, they should attempt to contact the person (e.g. by phoning them) to see if the person has calmed down.	Se o(a) socorrista deixar a pessoa sozinha para dar tempo para ela se acalmar, ele(a) deve tentar entrar em contato com a pessoa (como, por exemplo, telefonando para ela) para ver se ela se acalmou.	0.583333	0.392857
	Safety considerations when the person is behaving aggressively	Considerações de segurança quando a pessoa está se comportando de forma agressiva
412	If the person’s aggression escalates out of control, the first aider should remove themselves from the situation and call emergency services.	Se a agressividade da pessoa estiver fora de controle, o(a) socorrista deve retirar-se da situação e deve chamar os serviços de emergência.	0.958333	0.964286
	Calling for help if the person is behaving aggressively	Pedindo ajuda caso a pessoa esteja se comportando de forma agressiva
414	If the police are called, the first aider should tell them that the person may be experiencing psychosis and that the first aider needs the help of the police to obtain medical treatment and to control the person’s aggressive behaviour.	Se a polícia for chamada, o(a) socorrista deve dizer a pessoa que ela pode estar vivenciando um transtorno psicótico e que ele(a) precisa de ajuda da polícia para obter tratamento médico e para controlar o comportamento agressivo dela.	0.5	0.678571
415	The first aider should let the police know whether or not the person has a weapon.	O (A) socorrista deve deixar a polícia saber se a pessoa tem ou não uma arma.	0.75	0.964286
	SELF-CARE FOR THE FIRST AIDER	AUTOCUIDADO PARA O SOCORRISTA
	Self-care for the first aider	Autocuidado para o(a) socorrista
417	The first aider should look after their own mental health and wellbeing.	O (A) socorrista deve se preocupar com sua própria saúde mental e bem-estar.	0.916667	0.964286
418	The first aider should know that it is common to experience negative feelings (e.g. shock, fear, sadness, anger, frustration) as a result of supporting the person.	O(A) socorrista deve saber que é comum vivenciar sentimentos negativos (como choque, medo, tristeza, raiva e frustração) como resultado de ajudar a pessoa.	1	0.964286
419	If the first aider is finding their role stressful, they should seek support for themselves (e.g. through support groups and organisations, a mental health professional or a supportive friend), while maintaining confidentiality.	Se o(a) socorrista estiver achando seu papel estressante, ele(a) deve procurar suporte para si mesmo (como através de grupos de suporte e organizações, um profissional de saúde mental ou um amigo de confiança), enquanto mantém confidencialidade.	1	1
420	The first aider should try self-help strategies to reduce any stress they experience, e.g. relaxation methods, regular exercise, sleep, healthy diet.	O(A) socorrista deve tentar estratégias de auto-ajuda para reduzir qualquer experiência estressante, como métodos de relaxamento, exercícios regulares, dormir, dieta saudável…	0.958333	0.964286
421	The first aider should not put pressure on themselves to find solutions to all the person's problems.	O(A) socorrista não deve pressionar si mesmo ou outros para achar soluções para todos os problemas da pessoa.	0.833333	0.928571
Notes. ^Item number as per English-language revised survey (2019).
*Items missed at round 1 survey (n=46), so data were collected at a later stage for those items with a sub-sample of participants (Lived experience panel: n=8; Professional panel: n=16).
Colour-coding: Grey=sections (in bold) and sub-sections; Green=included in the guidelines; Yellow=needed to be re-rated at round 2; Red=excluded from the guidelines. See “Methods” section of the paper for more details.

## Sheet: Round 2
Table S2. Statements in the questionnaire of Round 2 (n=126) and their ratings by panel
Item number^	English statement	Portuguese statement	Lived experience panel (n=10)	Professional panel (n=14)
	RECOGNISING AND ACKNOWLEDGING THAT SOMEONE MAY BE EXPERIENCING PSYCHOSIS	RECONHECENDO QUE ALGUÉM PODE ESTAR VIVENCIANDO PSICOSE
14*	(re-rated) The first aider should be aware that a single sign or symptom does not necessarily indicate psychosis, but a group of signs or symptoms is more likely to.	O (A) socorrista deve estar ciente de que um grupo de sinais e sintomas está mais associado a um transtorno psicótico do que um único sinal ou sintoma isoladamente.	1	0.933333
17*	(re-rated) The first aider should be aware that the signs and symptoms of psychosis may appear suddenly or develop gradually over time.	O (A) socorrista deve estar atento para o fato de que os sinais ou sintomas de transtornos psicóticos podem aparecer de repente ou desenvolverem-se gradualmente ao longo do tempo.	1	0.866667
21	(re-rated) The first aider should be aware that a person may experience psychosis as a single episode or as part of an ongoing illness, such as schizophrenia, bipolar disorder or dementia.	O (A) socorrista deve estar ciente de que a pessoa pode ter a experiência da psicose como um episódio único ou mesmo como parte do percurso de uma doença como esquizofrenia, transtorno bipolar ou demência.	1	1
23*	(re-rated) The first aider should not assume that the person exhibiting signs and symptoms is 'just going through a phase', experiencing the normal ups and downs of life, or misusing substances.	O (A) socorrista não deve assumir a certeza de que uma pessoa que tem sinais e sintomas psicóticos está ‘apenas passando por uma fase’, vivendo os altos e baixos da vida ou apenas usando drogas de forma recreacional.	0.833333	0.933333
24	(re-rated) The first aider should not dismiss changes in a young person's functioning or recurrent odd behaviour as being 'just a phase' or 'teenagers being teenagers'.	O (A) socorrista não deve tratar mudanças no comportamento de um jovem como sendo ‘apenas uma fase’ ou ‘adolescentes sendo adolescentes’.	0.9	0.785714
	(new) The first aider must pay attention to the actions and live closely, in order to help!	O (A) socorrista deve prestar atenção nas ações e conviver de perto, para poder ajudar.	0.6	0.642857
	(new) The first aider has to have a lot of knowledge with the psychotic person, before addressing any words related to the disorder. After all, the reason for the disturbance is not known.	O (A) socorrista tem que ter muito conhecimento com a pessoa psicótica, antes de dirigir qualquer palavra relacionada ao transtorno. Afinal não se sabe o motivo do transtorno.	0.8	0.714286
	APPROACHING THE PERSON	APROXIMANDO-SE DA PESSOA
	(new) The first aider should pay attention to non-verbal communication signs from the person.	O (A) socorrista deve prestar atenção aos sinais de comunicação não-verbal da pessoa.	1	1
	(new) The first aider must check at school if there has been a change in the student's behavior towards teachers and in relation to school performance.	O (A) socorrista deve verificar na escola se houve mudança no comportamento do aluno junto aos professores e com relação ao desempenho escolar.	0.7	0.928571
	(new) The first aider should have psychological support to deal with the disorders, as he needs to have balance with the schizophrenic.	O (A) socorrista precisa ter apoio psicológico para lidar com os transtornos, pois precisa ter equilíbrio com o esquizofrênico.	0.7	0.928571
	(new) The first aider should respect and care with affection while there is a crisis.	O (A) socorrista deve respeitar e cuidar com carinho enquanto há crise.	0.8	0.785714
50	(re-rated) The first aider should approach the person rather than waiting to see if they reach out for help.	O (A) socorrista deve abordar a pessoa e não esperar que a mesma busque por ajuda.	0.6	0.642857
55*	(re-rated) The first aider should avoid approaching the person using methods of communication that could lead to misunderstandings, (e.g. text, email, social media), unless there is no other option.	O (A) socorrista deve abordar a pessoa evitando métodos de comunicação que possam levar a erros de interpretação (como por exemplo e-mails e mídias sociais), a menos que não exista outra opção.	0.833333	0.533333
60	(re-rated) The first aider should allow adequate time to have a conversation with the person, so that it is not rushed.	O (A) socorrista deve reservar um tempo adequado para ter a conversa com a pessoa, assim ela não será apressada.	0.8	0.857143
61	(re-rated) If the person wants to talk to the first aider but the first aider does not have time to, the first aider should tell the person this and offer to meet them another time when they can give them their full attention.	Se a pessoa quiser conversar com o (a) socorrista mas este (a) não tiver tempo para isso, o (a) socorrista deverá falar isso à pessoa e oferecer outro horário no qual possa dedicar atenção exclusiva à conversa.	0.5	0.928571
	(new) The first aider should not be physically or verbally aggressive with the person.	O (A) socorrista não deve ser agressivo fisicamente ou verbalmente com a pessoa.	1	0.928571
	(new) The first aider should seek help from other family members so that the weight is divided.	O (A) socorrista deve buscar ajuda de outros familiares para que o peso seja dividido.	0.5	0.785714
	(new) The first aider should be friendly as much as possible.	O (A) socorrista deve ser o mais amigável possível.	1	0.857143
69_3*	(re-rated) The first aider SHOULD NOT: ...approach the person in a confrontational manner.	O(A) socorrista NÃO DEVE: abordar a pessoa de forma confrontadora.	0.833333	1
	(new) Take into account the person's gender (cis and trans) and respect the social name.	Levar em consideração o gênero da pessoa (cis e trans) e respeitar o nome social.	0.7	0.785714
	COMMUNICATION (NON-CRISIS SITUATION)	COMUNICAÇÃO (SITUAÇÃO SEM CRISE)
	(new) The first aider should not discuss any beliefs about religion and mental health with the person.	O (A) socorrista não deve discutir nenhuma crença sobre religião e saúde mental com a pessoa	1	0.928571
	(new) Letting off steam is the best option, for any painting!	Deixar desabafar é a melhor opção, para qualquer quadro.	0.7	0.571429
75*	(re-rated) The first aider should avoid using psychiatric terms when talking to the person.	O (A) socorrista deve evitar usar termos psiquiátricos quando estiver conversando com a pessoa.	0.833333	0.6
77*	(re-rated) As far as possible, the first aider should let the person set the pace and style of the interaction.	Assim que possível, o (a) socorrista deve deixar a pessoa ditar o ritmo e estilo da conversa.	0.333333	0.466667
	(new) The first aider must put himself on the same level as the person with regard to everyday difficulties. So that the person feels familiar to vent if necessary	O (A) socorrista deve se colocar no mesmo nível da pessoa no que se refere a dificuldades do cotidiano. Para que a pessoa se sinta familiarizada para desabafar se necessário	0.5	0.357143
	(new) The first aider must make the patient understand that he needs help from the professional and medications	O (A) socorrista deve fazer o paciente entender que ele precisa de ajuda do profissional e das medicações	0.9	0.785714
81*	(re-rated) The first aider should maintain eye contact when talking to the person, without staring at them.	O (A) socorrista deve manter contato visual quando conversar com a pessoa, sem ficar encarando ela.	1	0.8
	(new) It is important not to put your hand on the person.	É importante não por a mão na pessoa.	0.8	0.714286
88	(re-rated) The first aider should recap what the person has said in different words to check that they have understood correctly.	O (A) socorrista deve recapitular o que a pessoa disse em diferentes palavras para checar se está entendendo corretamente.	0.9	0.928571
89*	(re-rated) The first aider should ask the person clarifying questions to show that they are listening.	O (A) socorrista deve questionar à pessoa perguntas de esclarecimento para mostrar que ele(a) está ouvindo.	1	0.8
90	(re-rated) The first aider should show the person they are listening by saying things such as, "okay" and "I see".	O (A) socorrista deve mostrar à pessoa que ele está ouvindo através do uso de palavras como “sim” e “entendo”.	0.9	0.857143
	TALKING WITH THE PERSON (NON-CRISIS SITUATION)	FALANDO COM A PESSOA (SITUAÇÃO SEM CRISE)
98*	(re-rated) The first aider should ask the person to explain what they are experiencing in order to gain an understanding of the person's experiences from their own perspective.	O (A) socorrista deve pedir para a pessoa explicar o que ela está vivendo com o objetivo de obter entendimento das experiências da pessoa a partir de sua própria perspectiva.	0.5	0.8
	(new) The first aider should not just be questioned but listen more!	O (A) socorrista não deve ficar só questionado porém ouvir mais.	0.7	0.571429
	(new) The first aider should not have empathy when exposing his opinions about what the person reports, after all this person with disorder at times lives in a different reality, which cannot be overlooked or judged.	O (A) socorrista não deve ter empatia ao expor suas opiniões acerca do que a pessoa relata, afinal essa pessoa com transtorno em momentos vive em um realidade diferente, que não pode ser menosprezada nem julgada.	0.4	0.214286
	(new) Preferably, the first aider should not interrupt the person.	Preferencialmente, o (a) socorrista não deve interromper a pessoa.	0.5	0.5
	(new) Sometimes you don't have to say anything. Just a headstroke that demonstrates understanding will be enough.	Às vezes, não é preciso dizer nada. Apenas um acesso de cabeça que demonstre compreensão já será o suficiente.	0.6	0.857143
102	(re-rated) The first aider should ask the person how long they have been experiencing symptoms.	O (A) socorrista deve perguntar à pessoa por quanto tempo ela tem sentido esses sintomas.	1	0.928571
112	(re-rated) If the person is having trouble making decisions, the first aider should limit the number of options they offer the person.	Se a pessoa estiver tendo problemas para tomar decisões, o(a) socorrista deve limitar o número de opções oferecidas à ela.	0.7	0.714286
	(new) If the person is paranoid, there are decisions that are no use discussing, just helping them to go to the doctor.	Se a pessoa está paranoica há decisões que não adianta discutir, apenas ajudar para que vá ao médico.	0.9	0.785714
	(new) The first aider must offer non-pharmacological measures for the person's well-being, seeking simple activities that bring comfort.	O (A) socorrista deve oferecer medidas não farmacologias para o bem-estar da pessoa, buscar atividades simples que a tragam conforto.	0.4	0.785714
	(new) Observing all the symptoms and signs of a crisis is crucial, we cannot think that one is more importante than the other.	Observar todos os sintomas e sinais de uma crise é crucial, não podemos achar que um é mais importante que o outro.	0.7	0.642857
119	(re-rated) If the person is distressed by their experiences, the first aider should ask the person what will help them to feel safe or in control.	Se a pessoa estiver angustiada por suas experiências, o (a) socorrista deve questionar a pessoa o que iria ajudá-la a se sentir segura e no controle da situação.	1	1
121	(re-rated) The first aider should not continue talking about a topic if it is distressing for the person.	O (A) socorrista não deve continuar falando de um tópico se este trouxer angústia para a pessoa.	1	0.785714
122_3*	(re-rated) If the person denies anything is wrong or does not wish to talk about what they are experiencing, the first aider SHOULD: ...ask the person if there is anything specific they can do to help them.	Se a pessoa negar que tem algo de errado ou não quiser falar sobre o que está acontecendo, o(a) socorrista DEVE: - ...perguntar à pessoa se tem alguma coisa que ele(a) pode fazer para ajudá-la.	0.833333	1
123_2*	(re-rated) If the person denies anything is wrong or does not wish to talk about what they are experiencing, the first aider SHOULD NOT: ...insist that the person is unwell.	Se a pessoa negar que tem algo de errado ou não quiser falar sobre o que está acontecendo, o(a) socorrista NÃO DEVE: - ...insistir que a pessoa não está bem.	0.5	0.8
	(new) If the person denies anything is wrong or does not wish to talk about what they are experiencing, the first aider should: Respect and wait for a better time.	Se a pessoa se negar a assumir que algo está errado ou não desejar falar sobre o que ela está vivendo, o (a) socorrista deve: Respeitar e aguardar um momento melhor.	0.777778	0.928571
	(new) If the person denies anything is wrong or does not wish to talk about what they are experiencing, the first aider should: Try to approach the individual in another way, with other words.	Se a pessoa se negar a assumir que algo está errado ou não desejar falar sobre o que ela está vivendo, o (a) socorrista deve: Tentar abordar o indivíduo de outra maneira, com outras palavras.	0.777778	0.642857
	(new) If the first aider finds the person's behaviour annoying or irritating, they should: Insist, force the person to speak.	Se a pessoa se negar a assumir que algo está errado ou não desejar falar sobre o que ela está vivendo, o(a) não deve: Insistir, forçar a pessoa a falar.	0.875	0.571429
	(new) If the first aider finds the person's behaviour annoying or irritating, they should: Remain calm and try to calm the person down.	Se o(a) socorrista achar o comportamento da pessoa irritante, ele(a) deve: Manter a calma e tentar acalmar a pessoa.	0.777778	0.857143
	(new) If the first aider finds the person's behaviour annoying or irritating, they should: Interrupt the conversation, walk away, and resume at another time.	Se o(a) socorrista achar o comportamento da pessoa irritante, ele(a) deve: Interromper a conversa, afastar-se, e retomar em um outro momento.	0.3	0.571429
	(new) If the first aider finds the person's behaviour annoying or irritating, they should: Don't demonstrate.	Se o(a) socorrista achar o comportamento da pessoa irritante, ele(a) deve: Não demonstrar.	0.666667	0.857143
	(new) If the first aider finds the person's behaviour annoying or irritating, they should: Try to address some other issue.	Se o(a) socorrista achar o comportamento da pessoa irritante, ele(a) deve: Tentar abordar algum outro assunto.	0.444444	0.571429
	COMMUNICATION DIFFICULTIES	DIFICULDADES DE COMUNICAÇÃO
128	(re-rated) The first aider should not assume that the person cannot understand what they are saying, even if the person’s response is limited.	O (A) socorrista não deve assumir que a pessoa não pode entender o que ele(a) está dizendo, mesmo que a resposta da pessoa seja limitada.	0.6	0.785714
133*	(re-rated) If the person is having trouble communicating, the first aider should know that their presence alone can be reassuring for the person.	Se a pessoa estiver tendo problemas na comunicação, o(a) socorrista deve saber que apenas a sua presença pode ser reconfortante para a pessoa.	0.666667	0.666667
139*	(re-rated) If the person is distressed but has trouble expressing their feelings, the first aider should suggest words that might describe how the person is feeling.	Se a pessoa estiver angustiada mas apresentar dificuldades para expressar seus sentimentos, o(a) socorrista deve sugerir palavras que possam descrever como a pessoa está se sentindo.	0.833333	0.6
141	(re-rated) If the person's speech has become disorganised, the first aider should focus on an element of the conversation that makes sense.	Se o discurso da pessoa estiver desorganizado, o(a) socorrista deve tentar focar em algum elemento da conversa que tenha sentido.	0.9	0.642857
142	(re-rated) If appropriate and feasible, the first aider should check with others who know the person for advice on the best way to communicate with them.	Se for apropriado e factível, o (a) socorrista deve buscar conselhos com pessoas próximas a pessoa sobre a melhor maneira de se comunicar com ela.	0.8	0.785714
	(new) The first aider should suggest writing only if the person authorizes it. If she is too upset, the first aider should wait for her to calm down.	O (A) socorrista deve sugerir a escrita somente se a pessoa autorizar. Caso ela esteja alterada demais o (a) socorrista deve aguardar ela se acalmar.	0.7	0.857143
	(new) The first aider can use artistic expressions (painting and music) for communication.	O socorrista pode utilizar de expressões artísticas (pintura e música) para comunicação.	0.4	0.714286
	(new) Sometimes it is interesting to go into delirium to try to understand what the person wants to communicate.	As vezes é interessante entrar no delírio para tentar compreender o que a pessoa quer comunicar.	0.4	0.357143
	BEING SUPPORTIVE	APOIANDO
147	(re-rated) The first aider should ask the person whether they would like practical support, e.g. arranging childcare for them or getting them to medical appointments.	O (A) socorrista deve perguntar à pessoa se ela gostaria de apoio prático como, por exemplo, solicitar cuidados para seus filhos ou levá-la para uma consulta médica.	0.8	0.785714
	(new) If appropriate to the relationship, the first aider should: Use other means of contact, such as social networks.	Se for apropriado para a relação, o (a) socorrista deve: Utilizar outros meios de contato, como redes sociais.	0	0.0714286
	(new) If appropriate to the relationship, the first aider should: Manter-se sempre presente e disponível.	Se for apropriado para a relação, o (a) socorrista deve: Manter-se sempre presente e disponível.	0.7	0.642857
153*	(re-rated) If the person is distressed by their symptoms, the first aider should try to comfort them.	Se a pessoa estiver angustiada por seus sintomas, o (a) socorrista deve tentar confortá-la.	0.833333	0.933333
155	(re-rated) The first aider should not try to immediately provide the person with solutions.	O (A) socorrista não deve tentar fornecer soluções para a pessoa imediatamente.	0.4	0.571429
159	(re-rated) The first aider should tell the person that they understand that the person may be frightened by what they are experiencing.	O (A) socorrista deve dizer à pessoa que ele(a) entende que a pessoa possa estar assustada com a situação que ela está vivenciando.	0.6	0.857143
162	(re-rated) The first aider should not interrupt the person with a story about themselves, even if it's relevant.	O (A) socorrista não deve interromper a pessoa com história sobre si mesmo(a) mesmo que ela seja relevante.	0.8	0.785714
170	(re-rated) The first aider should avoid using patronising or trivialising statements when interacting with the person, e.g. "cheer up", "I'm sure it will pass" and "it could be worse".	O (A) socorrista deve evitar usar termos triviais quando estiver interagindo com a pessoa como, por exemplo “levante-se”, “eu tenho certeza que isso vai passar” ou “poderia ser pior”.	0.8	0.928571
179	(re-rated) The first aider should not attempt to take over or make decisions for the person without their involvement.	O (A) socorrista não deve tentar assumir o controle ou tomar decisões para a pessoa sem o envolvimento desta.	0.7	0.714286
	(new) The first aider should not take actions without the person's knowledge and consent.	O (A) socorrista não deve tomar atitudes sem o conhecimento e consentimento da pessoa.	0.4	0.714286
182	(re-rated) The first aider should encourage the person to attend a support group.	O (A) socorrista deve encorajar a pessoa a frequentar grupos de apoio.	1	0.714286
184*	(re-rated) The first aider should encourage the person to continue with their usual social, recreational or work activities.	O (A) socorrista deve encorajar a pessoa a continuar com suas atividades sociais, recreacionais e de trabalho.	0.333333	0.466667
185	(re-rated) The first aider should encourage the person to try self-help strategies, e.g. relaxation methods, physical activity, good sleep habits.	O (A) socorrista deve encorajar a pessoa com estratégias de auto-ajuda como, por exemplo, métodos de relaxamento, atividade física e bons hábitos de sono.	0.6	0.857143
	(new) The first aider should suggest the reduction of medication always with medical supervision.	O (A) socorrista deve sugerir a diminuição dos remédios sempre com acompanhamento médico.	0.2	0.5
	SUBSTANCE USE	USO DE SUBSTÂNCIAS
	(new) Use of Nicotine, coffee, energy drinks should be avoided as well.	Uso da Nicotina, café, energéticos devem ser evitados também.	0.8	0.571429
	(new) The use of psychotropics, use of marijuana and synthetic drugs should also be addressed.	O uso de psicotrópicos, uso da maconha e drogas sintéticas também devem ser abordados.	0.8	0.714286
	(new) If the person is on drugs, think of ways to deal with this problem that can go beyond a simple “stop using it”.	Caso exista o uso dessas substâncias, pensar em meios de lidar com este problema que possam ir além de um simples “pare de usar”.	0.9	0.785714
	POSTNATAL PSYCHOSIS	PSICOSE PÓS-NATAL
	(new) The first aider should always suggest that a mother get constant help, but without showing that she finds her unable to care for her own child.	O (A) socorrista deve sempre sugerir que uma mãe tenha ajuda constante, mas sem demonstrar que a acha incapaz de cuidar de su próprio filho.	0.8	0.785714
	(new) Even after the mother receives help, she should not be alone with the baby after a while, even if she appears to be getting better.	Mesmo após a mãe receber ajuda, não deverá ficar sozinha com o bebê depois de um tempo, ainda que esteja aparentando melhora.	0.6	0.857143
	ENCOURAGING PROFESSIONAL HELP (in a non-crisis situation)	INCENTIVANDO AJUDA PROFISSIONAL (sem envolver uma situação de crise)
207	(re-rated) The first aider should try to find out what type of professional help the person believes will help them.	O (A) socorrista deve tentar descobrir qual tipo de profissional a pessoa acredita que pode ajudá-la	0.7	0.785714
211	(re-rated) Because symptoms of psychosis may stem from physical illnesses, the first aider should encourage the person to see their GP or family doctor for a check-up.	Porque sintomas psicóticos podem se originar de doenças orgânicas, o(a) socorrista deve encorajar a pessoa a ver seu médico generalista ou médico de família para um check-up.	0.9	0.928571
212*	(re-rated) The first aider should convey a message of hope to the person by telling them that help is available and things can get better.	O(A) socorrista deve transmitir uma mensagem de esperança para a pessoa, dizendo a ela que a ajuda está disponível e as que as coisas irão melhorar.	1	0.666667
	(new) Some patients refuse to seek help for a long time. Sometimes what they need is someone to take the lead and seek independent help.	Alguns pacientes se recusam a procurar ajuda por muito tempo. As vezes o que ele recisam é qlguem que tome a frente e busque essa ajude independente.	0.8	0.642857
222	(re-rated) If the person asks for advice or suggestions regarding treatment, the first aider should tell the person that they are not qualified to discuss treatment options.	Se a pessoa questionar sobre conselhos e sugestões em relação ao tratamento, o(a) socorrista deve dizer a pessoa que ele(a) não é qualificado para discutir as opções de tratamento.	0.8	0.785714
227*	(re-rated) The first aider should explain to the person that a health professional must maintain confidentiality except in limited circumstances, e.g. if the person is at risk of harming themselves or others, or if directed to by a court.	O (A) socorrista deve explicar para a pessoa que um profissional de saúde deve manter confidencialidade exceto em determinadas circunstâncias, como se a pessoa estiver em risco de ferir a si mesmo ou outros ou se houver a determinação de um juiz.	0.666667	0.666667
233	(re-rated) If the person is an adolescent, the first aider should offer to go with them when they seek professional help.	Se a pessoa for um adolescente, o(a) socorrista deve se oferecer a acompanhá-la quando ela for buscar ajuda profissional.	0.8	0.714286
235*	(re-rated) If the first aider wants to talk to a professional about their concerns for the person, they should get the person's permission before doing so.	Se o(a) socorrista quiser conversar com um profissional sobre suas preocupações em relação a pessoa, ele(a) deve pedir a permissão da pessoa antes de fazê-lo.	0.666667	0.6
239*	(re-rated) If the person is an adolescent, the first aider should ensure that the adolescent gets an appointment to see a health professional.	Se a pessoa for um adolescente, o(a) socorrista deve assegurar-se de que esse adolescente irá ter uma consulta com um profissional de saúde.	1	0.866667
	(new) The first aider, even if the person is comfortable with the first opinion, should suggest a second one so that the person hears more than one opinion.	O (A) socorrista mesmo que a pessoa se sinta confortável com a primeira opinião deve sugerir uma segunda para que a pessoa ouça mais de uma opinião.	0.5	0.357143
	IF THE PERSON DOESN’T WANT PROFESSIONAL HELP (in a non-crisis situation)	SE A PESSOA NÃO QUISER AJUDA PROFISSIONAL (sem envolver uma situação de crise)
247_3*	(re-rated) If the person does not want to seek professional help, the first aider SHOULD: ...stress the potential benefits of getting help, such as relief from anxiety or frightening symptoms.	Se a pessoa não quiser procurar ajuda profissional, o(a) socorrista DEVE: - …enfatizar os benefícios de obter ajuda, como por exemplo, melhora na ansiedade ou nos sintomas que a assustam.	1	0.866667
	(new) Do not press for a professional to be sought out if the person is not comfortable.	Não pressionar para que seja procurado um profissional se a pessoa não estiver a vontade.	0.6	0.428571
	(new) If the person doesn’t want professional help, the first aider should: Support and respect the person.	Se a pessoa não quiser buscar ajuda profissional, o(a) socorrista deve: Apoiá-la e respeitá-la.	0.2	0.571429
	(new) If the person doesn’t want professional help, the first aider should: Try to convince the person.	Se a pessoa não quiser buscar ajuda profissional, o(a) socorrista deve: Tentar convencer a pessoa.	0.4	0.571429
251	(re-rated) The first aider should be aware that the person has the right to refuse treatment, unless they meet the criteria for involuntary treatment.	O (A) socorrista deve estar ciente de que a pessoa tem o direito de recusar o tratamento, ao menos que ela possua critério para tratamento involuntário.	0.8	0.857143
	(new) The first aider should keep a list of emergency numbers, such as the "Unidade de Pronto Atendimento* (UPA 24h), as well as psychiatric emergency numbers. *Emergency Care Unit (UPA 24h) is part of the public "Emergency Care Network" in Brazil.	O (A) socorrista deve manter uma lista de números de emergência, como UPA (Unidade de Pronto Atendimento 24h), bem como números de emergência psiquiátrica.	1	1
	HALLUCINATIONS AND DELUSIONS (in a non-crisis situation)	ALUCINAÇÕES E DELÍRIOS (sem envolver uma situação de crise)
269	(re-rated) The first aider should ask questions about the content of the person’s delusions, particularly any elements that indicate the potential for harming themselves or others.	O (A) socorrista deve perguntar questões sobre o conteúdo dos delírios da pessoa, particularmente qualquer elemento que indique o potencial dela machucar a si ou aos outros.	0.7	0.928571
	(new) It is necessary to calm and reassure the delusional patient, in addition to sharing and helping him with his hallucinations.	É necessário passar calma e segurança para o paciente delirante, além de compartilhar e ajudá-lo com suas alucinações.	0.7	0.714286
274	(re-rated) The first aider should acknowledge to the person that what they are experiencing is real to them, without confirming or denying their hallucinations or delusions, e.g. by stating "I accept that you hear voices or see things in that way, but it's not like that for me."	O (A) socorrista deve dizer à pessoa que o que ela está vivenciando é real para ela, sem confirmar ou negar suas alucinações ou seus delírios, como, por exemplo, dizendo “eu aceito que você ouça vozes ou veja as coisas dessa maneira, mas não é assim para mim”.	0.4	0.785714
	(new) The first aider should not: Try to convince the person that what they are experiencing is not real or present any kind of strangeness in the face of the individual's behavior.	O (A) socorrista não deve: Tentar convencer o indivíduo de que o que ele está vivenciando não é real e, apresentar qualquer tipo de estranheza perante o comportamento do indivíduo.	0.9	0.642857
	(new) The first aider should not: Confront, doubt or contradict the patient.	O (A) socorrista não deve: Confrontar, duvidar ou contradizer o paciente.	1	0.642857
	(new) The first aider should not: Say that hallucinations and delusions are not real in a pejorative and judgmental way.	O (A) socorrista não deve: Falar que as alucinações e delírios nao sao reais de maneira pejorativa e com julgamentos.	1	0.714286
282	(re-rated) The first aider should ask the person if they are afraid or confused.	O (A) socorrista deve perguntar a pessoa se ela está com medo ou confusa.	0.6	1
291*	(re-rated) The first aider should avoid using the terms "hallucinations" or "delusions" when speaking to the person, as these terms may imply dismissal of the person’s ideas and experiences.	O (A) socorrista deve evitar usar termos como “alucinações” “ou delírios” quando estiver falando com a pessoa, pois esses termos podem implicar rejeição às ideias e experiências da pessoa.	1	0.666667
293	(re-rated) If there are aspects of the person's environment that seem to increase their hallucinations or delusions, the first aider should limit or remove these where possible.	Se existirem aspectos do ambiente em volta da pessoa que pareçam aumentar as suas alucinações ou delírios, o(a) socorrista deve limitar ou remover esses aspectos quando possível.	0.9	1
297_2*	(re-rated) If the person is experiencing paranoia, the first aider SHOULD: ...give the person simple directions, if needed, e.g. "sit down, and let's talk about it".	Se a pessoa estiver num momento de paranóia, o(a) socorrista DEVE: - ...dar instruções simples à pessoa, se necessário, como por exemplo, "sente-se e vamos conversar sobre isso".	1	0.8
313	(re-rated) The first aider should ensure they have clear access to an exit.	O(A) socorrista deve assegurar que ele(a) tem livre acesso a uma saída.	0.9	0.928571
314	(re-rated) If the person is upset and suddenly stands up, the first aider should also stand up so they can leave quickly if the situation gets dangerous.	Se a pessoa estiver perturbada e de repente se levantar, o (a) socorrista também deve se levantar para que possa sair rapidamente se a situação se tornar perigosa.	0.5	0.857143
	(new) The first aider should avoid using their mobile phone while helping the person.	O (A) socorrista deve evitar usar o celular enquanto estiver ajudando a alguém.	1	0.928571
330	(re-rated) The first aider should position themselves at the level of the person if it is safe to do so.	O(A) socorrista deve se posicionar no mesmo nível que a pessoa, caso isso seja seguro.	0.7	0.857143
	(new) Looking directly at the patient, touching him or approaching him are actions that depend on each case and the opening that the patient gives him.	Olhar diretamente para o paciente, tocá-lo ou aproximar-se são ações que dependem de cada caso e da abertura que o paciente lhe dá.	0.7	0.857143
355	(re-rated) If the person is consuming alcohol or other drugs, the first aider should try to limit their access to these.	Se a pessoa estiver consumindo álcool ou outras drogas, o(a) socorrista deve tentar limitar seu acesso a elas.	0.8	0.571429
	(new) The first aider should never talk about religion.	Que o (a) socorrista nunca fale de religião.	0.7	0.357143
	(new) The first aider cannot make impulsive decisions about how to try to forcibly restrain the person.	O (A) socorrista não pode tomar decisões impulsivas de como tentar conter a força a pessoa.	1	0.714286
362	(re-rated) If the person threatens to harm themselves or others, the first aider should not attempt to drive the person to the hospital without the support of others.	Se a pessoa ameaçar ferir a si mesma ou aos outros, o(a) socorrista não deve tentar levar a pessoa ao hospital sem o suporte de outros.	1	0.857143
	(new) If you are going to drive to a psychiatric emergency place, always take it with two other trusted people.	Se caso for conduzir a um local de emergência psiquiátrica, sempre levar com mais duas pessoas de confiança.	0.9	0.571429
364	(re-rated) If the first aider contacts a mental health service, they should not label the person as 'psychotic', but rather outline any symptoms and immediate concerns.	Se o(a) socorrista contactar um serviço de saúde mental, ele(a) não deve rotular a pessoa como ‘psicótica’, mas ao invés disso, descrever quaisquer sintomas ou preocupações imediatas.	0.9	0.857143
367	(re-rated) If the first aider calls emergency services they should explain that they are concerned the person may be experiencing psychosis.	Se o(a) socorrista chamar o serviço de emergência, ele(a) deve explicar que está preocupado com o fato da pessoa estar vivenciado um transtorno psicótico.	0.9	1
	(new) If police or emergency services personnel arrive, the first aider should be available to explain the person's situation.	Se a polícia ou o pessoal do serviço de emergência chegar, o(a) socorrista deve estar disponível para explicar a situação da pessoa.	1	1
	SEVERE PSYCHOTIC STATES (crisis situation)	ESTADOS PSICÓTICOS GRAVES (em situação de crise)
376	(re-rated) The first aider should know that they cannot reason with someone who is in an acute state of psychosis.	O(A) deve saber que não pode argumentar com alguém que está com quadro psicótico agudo.	0.9	0.857143
392	(re-rated) If the person needs to go to hospital, the first aider should encourage the person to go voluntarily.	Se a pessoa precisar ir a um hospital, o(a) socorrista deve encorajar a pessoa a ir voluntariamente.	0.8	0.785714
394	(re-rated) If the person is willing to go to hospital, the first aider should offer to accompany them.	Se a pessoa estiver disposta a ir para o hospital, o(a) socorrista deve oferecer companhia a ela.	1	0.714286
	AGGRESSION (crisis situation)	AGRESSÃO (numa situação de crise)
409_2*	(re-rated) If the person is behaving aggressively, the first aider SHOULD: ...avoid asking the person too many questions as this can spark defensiveness and further anger.	Se a pessoa estiver se comportando de forma agressiva, o(a) socorrista DEVE: - ...evitar fazer muitas perguntas à pessoa, pois isso pode desencadear uma atitude defensiva e mais raiva ainda.	1	0.933333
	(new) If the person is behaving aggressively, the first aider should not leave the person alone.	Se a pessoa estiver se comportando de forma agressiva, o(a) socorrista não deve deixa-la sozinha.	1	0.857143
	(new) If the person is out of his mind, he will not understand, so such a dialogue with the person will not help.	Se a pessoa estiver fora de si, não entenderá, logo não adiantará tal diálogo com a pessoa.	0.6	0.642857
	(new) The first aider must be firm when speaking.	O (A) socorrista deve ser firme ao falar.	0.7	0.785714
415	(re-rated) The first aider should let the police know whether or not the person has a weapon.	O (A) socorrista deve deixar a polícia saber se a pessoa tem ou não uma arma.	1	0.857143
Notes. ^Item number as per English-language revised survey (2019).
*Items missed at round 2 survey (n=21), so data were collected at a later stage for those items with a sub-sample of participants (Lived experience panel: n=6; Professional panel: n=15).
Colour-coding: Grey=sections; Green=included in the guidelines; Red=excluded from the guidelines. See “Methods” section of the paper for more details.

## Sheet: Final list of included
Table S3. Statements included in the mental health first aid guidelines for psychosis in Brazil (n=257)
English statement	Portuguese statement
RECOGNISING AND ACKNOWLEDGING THAT SOMEONE MAY BE EXPERIENCING PSYCHOSIS	RECONHECENDO QUE ALGUÉM PODE ESTAR VIVENCIANDO PSICOSE
The first aider should be able to recognise the early signs and symptoms of psychosis.	O (A) socorrista deve estar apto (a) a reconhecer os sinais e sintomas precoces de um transtorno psicótico.
The first aider should be aware that changes that are very out of character for the person may be early signs of psychosis.	O (A) socorrista deve estar ciente de que mudanças abruptas no jeito de ser da pessoa pode significar sinais precoces de transtorno psicótico.
The first aider should be aware that a single sign or symptom does not necessarily indicate psychosis, but a group of signs or symptoms is more likely to.	O (A) socorrista deve estar ciente de que um grupo de sinais e sintomas está mais associado a um transtorno psicótico do que um único sinal ou sintoma isoladamente.
The first aider should know that even if the person exhibits signs and symptoms of psychosis, they do not necessarily have a psychotic illness.	O (A) socorrista deve saber que mesmo que a pessoa apresente sinais ou sintomas psicóticos, ela não necessariamente tem um transtorno psicótico.
The first aider should be aware that signs and symptoms of psychosis may vary from person to person and can change over time.	O (A) socorrista deve estar atento para o fato de que sinais e sintomas de psicose podem variar de pessoa para pessoa e mudar de acordo com o período.
The first aider should be aware that the signs and symptoms of psychosis may appear suddenly or develop gradually over time.	O (A) socorrista deve estar atento para o fato de que os sinais ou sintomas de transtornos psicóticos podem aparecer de repente ou desenvolverem-se gradualmente ao longo do tempo.
The first aider should not ignore or dismiss signs and symptoms if they appear gradually or are unclear.	O (A) socorrista não deve ignorar ou dispensar sinais e sintomas se eles aparecerem gradualmente ou não forem claros.
The first aider should not assume that any signs and symptoms of psychosis will go away on their own.	O (A) socorrista não deve assumir que sinais e sintomas de um transtorno psicótico irão dissipar-se sozinhos.
The first aider should be aware that symptoms of psychosis can be present in a number of mental illnesses.	O (A) socorrista deve estar atento ao fato de que sintomas psicóticos podem estar presentes em diversos transtornos mentais.
The first aider should be aware that a person may experience psychosis as a single episode or as part of an ongoing illness, such as schizophrenia, bipolar disorder or dementia.	O (A) socorrista deve estar ciente de que a pessoa pode ter a experiência da psicose como um episódio único ou mesmo como parte do percurso de uma doença como esquizofrenia, transtorno bipolar ou demência.
The first aider should be aware that the symptoms of psychosis may be related to drug or alcohol use.	O (A) socorrista deve estar ciente de que sintomas psicóticos podem estar atrelados ao uso de drogas ou álcool.
The first aider should not assume that the person exhibiting signs and symptoms is 'just going through a phase', experiencing the normal ups and downs of life, or misusing substances.	O (A) socorrista não deve assumir a certeza de que uma pessoa que tem sinais e sintomas psicóticos está ‘apenas passando por uma fase’, vivenciando os altos e baixos da vida ou apenas usando drogas de forma recreacional.
The first aider should not dismiss the person's lack of motivation or interest in life as laziness, as this may be a symptom of psychosis.	O (A) socorrista não deve tratar a falta de motivação da pessoa como preguiça, visto que esse pode ser um sintoma da psicose.
If the first aider is unsure whether the person is experiencing psychosis, they should seek advice from a mental health professional.	Se o(a) socorrista não tiver certeza se a pessoa está tendo um episódio psicótico, ela deve buscar a ajuda de um profissional de saúde mental.
If the first aider is unsure whether the person is experiencing psychosis, they should tactfully ask the person's friends or family whether the person has a diagnosis of psychosis or has experienced psychosis.	Se o(a) socorrista não tiver certeza de que a pessoa está tendo um episódio psicótico, ele (a) deve perguntar aos amigos e familiares dessa pessoa se já houve algum diagnóstico de psicose ou se já houve a ocorrência de algum episódio pregresso de psicose.
The first aider should ask the person's family or friends if they have noticed any concerning changes in their behaviour.	O (A) socorrista deve questionar amigos e familiares em relação a percepção de alguma mudança de comportamento preocupante em relação a pessoa.
Knowing about psychosis	Informando-se sobre psicose
The first aider should try to learn more about psychosis, by seeking information from reputable online resources or mental health organisations.	O (A) socorrista deve tentar aprender mais sobre psicose, principalmente através da busca de informação confiável em redes online reputáveis ou em organizações de saúde mental.
The first aider should be aware that treatment is most effective when psychosis is detected early.	O (A) socorrista deve estar ciente de que o tratamento é mais eficaz quando o transtorno psicótico é detectado precocemente.
The first aider should be aware of the range of factors that may trigger psychosis, e.g. substance misuse, extreme stress or trauma.	O (A) socorrista deve estar ciente da enorme gama de fatores que podem agir como gatilhos para um transtorno psicótico, como por exemplo uso de substâncias, estresse extremo ou traumas.
The first aider should know that the person may be aware of what is happening to them, may have no insight at all, or may not accept that they are unwell.	O (A) socorrista deve saber que a pessoa pode não estar ciente do que está acontecendo com ela, não ter percepção ou não aceitar de que não está bem.
The first aider should know that the person is experiencing symptoms that are beyond their control and should not blame them or take their actions personally.	O (A) socorrista deve saber que a pessoa está vivenciando sintomas que estão além de seus controles e não se deve culpá-las ou levar suas ações de forma pessoal.
The first aider should be aware that people experiencing psychosis or schizophrenia do not have 'split personalities'.	O (A) socorrista deve estar ciente de que pessoas que apresentam psicose ou esquizofrenia não tem ‘dupla personalidade’.
The first aider should be aware that psychosis is not contagious.	O (A) socorrista deve estar ciente de que transtornos psicóticos não são contagiosos.
The first aider should be aware that psychosis is not an intellectual disability.	O (A) socorrista deve estar ciente de que transtornos psicóticos não são considerados incapacidade intelectual.
The first aider should be aware that psychosis can be very distressing and disruptive for the person.	O (A) socorrista deve estar ciente de que transtornos psicóticos são estressantes e perturbadores para a pessoa.
The first aider should be aware that psychosis can be very distressing and disruptive for people around the person.	O (A) socorrista deve estar ciente de que transtornos psicóticos podem ser muito estressantes e perturbadores para aqueles que vivem em torno da pessoa.
The first aider should be aware that psychosis can have a major impact on the person's everyday life, relationships, work or study.	O (A) socorrista deve estar ciente de que transtornos psicóticos tem um impacto grande na vida das pessoas, assim como em seus relacionamentos, trabalho ou estudos.
The first aider should be aware that the person may experience multiple episodes of psychosis with periods of wellness in between.	O (A) socorrista deve estar ciente de que a pessoa pode vivenciar múltiplos episódios de psicose com períodos de bem-estar entre eles.
The first aider should be aware that the person may lack social support because they isolate themselves or their behaviour leads others to withdraw from them.	O (A) socorrista deve estar ciente de que a pessoa pode ter déficit no suporte social porque ela tende a se isolar ou seu comportamento acaba afastando as pessoas dela.
The first aider should be aware that social support can be helpful for the person.	O (A) socorrista deve estar ciente de que suporte social pode ser de grande ajuda para a pessoa.
The first aider should be aware that they may feel a range of emotions (e.g. shock, confusion or guilt) when they realise someone close to them is experiencing symptoms of psychosis, and that these are common reactions.	O (A) socorrista deve estar ciente de que ele pode vir a sentir uma variada gama de emoções (como por exemplo choque, confusão ou culpa) quando eles percebem que alguém próximo a ele(a) está vivenciando sintomas de psicose e que essas são reações comuns.
APPROACHING THE PERSON	APROXIMANDO-SE DA PESSOA
When and how to approach the person	Quando e como abordar a pessoa
(new) The first aider should pay attention to non-verbal communication signs from the person.	O (A) socorrista deve prestar atenção aos sinais de comunicação não-verbal da pessoa.
The first aider should be aware that a person developing psychosis may not reach out for help.	O (A) socorrista deve estar ciente de que a pessoa que está desenvolvendo um transtorno psicótico pode não buscar por ajuda.
If the first aider does not know the person very well, they should not let this prevent them from approaching the person about their concerns.	Se o (a) socorrista não conhecer a pessoa muito bem, ele (a) não deve deixar isso atrapalhar a sua abordagem sobre suas preocupações com ela.
The first aider should try to approach the person in an environment that is likely to be safe, comforting and free of distractions.	O (A) socorrista deve tentar abordar a pessoa em um ambiente seguro, confortável e livre de distrações.
The first aider should allow adequate time to have a conversation with the person, so that it is not rushed.	O (A) socorrista deve reservar um tempo adequado para ter a conversa com a pessoa, assim ela não será apressada.
The first aider should try to be calm when approaching the person, regardless of the person's emotional state.	O (A) socorrista deve tentar estar calmo quando abordar a pessoa, apesar de seu estado emocional pessoal.
The first aider should try to find a time to talk to the person when both they and the person are calm.	O (A) socorrista deve tentar encontrar tempo para falar com a pessoa quando ambos estiverem calmos.
The first aider should approach the person in a caring and non-judgmental manner.	O (A) socorrista deve abordar a pessoa de modo gentil e sem julgamentos.
The first aider should tailor their approach and interaction to the way the person is behaving, e.g. if the person is suspicious and is avoiding eye contact, the first aider should be sensitive to this and give the person the space they need.	O (A) socorrista deve adaptar sua abordagem e interação à maneira como a pessoa está se comportando, como por exemplo, se a pessoa estiver desconfiada e evitando contato direto com o olhar, o (a) socorrista deve ser sensível a isso e dar à pessoa o espaço de que ela necessita.
The first aider should not use the term ‘psychosis’ but rather discuss any concerning changes in thoughts, feelings or behaviour that they have noticed in the person.	O (A) socorrista não deve usar o termo ‘psicose’ mas sim discutir quaisquer preocupações nos pensamentos, sentimentos ou comportamento que podem ter sidos notados na pessoa.
The first aider should not approach the person in a confrontational manner.	O(A) socorrista não deve abordar a pessoa de forma confrontadora.
(new) The first aider should not be physically or verbally aggressive with the person.	O (A) socorrista não deve ser agressivo fisicamente ou verbalmente com a pessoa.
(new) The first aider should be as friendly as possible.	O (A) socorrista deve ser o mais amigável possível.
COMMUNICATION (NON-CRISIS SITUATION)	COMUNICAÇÃO (SITUAÇÃO SEM CRISE)
Guidelines for good communication	Diretrizes para uma boa comunicação
(new) The first aider should not discuss any beliefs about religion and mental health with the person.	O (A) socorrista não deve discutir nenhuma crença sobre religião e saúde mental com a pessoa.
The first aider should convey empathy when communicating with the person.	O (A) socorrista deve demonstrar empatia quando estiver se comunicando com a pessoa.
The first aider should ask the person simple and direct questions.	O (A) socorrista deve questionar a pessoa com perguntas simples e diretas.
The first aider should try to avoid using stigmatising terms that may make the person feel defensive, e.g. crazy, nuts, psycho.	O (A) socorrista deve tentar evitar usar termos estigmatizantes que podem levar a pessoa à defensiva, como louco ou psicótico.
Body language considerations	Considerações sobre linguagem corporal
The first aider should try to minimise body language that show distress or nervous behaviour, e.g. jiggling legs, fidgeting or nail biting.	O (A) socorrista deve tentar minimizar a linguagem corporal que mostra desconforto ou nervosismo, como inquietação, balançar as pernas ou roer as unhas.
The first aider should maintain eye contact when talking to the person, without staring at them.	O (A) socorrista deve manter contato visual quando conversar com a pessoa, sem ficar encarando ela.
The first aider should not touch the person without their permission.	O (A) socorrista não deve tocar a pessoa sem sua permissão.
If the person is sitting down, the first aider should not stand over them or hover near them.	Se a pessoa estiver sentada, o (a) socorrista não deve ficar em pé ou rondar em torno dela.
Listening non-judgmentally	Ouvindo sem julgamento
The first aider should listen to the person non-judgmentally.	O (A) socorrista deve ouvir a pessoa sem julgamentos.
The first aider should listen carefully to the person and reflect what they hear so the person knows that they are listening.	O (A) socorrista deve ouvir atentamente a pessoa e refletir acerca do que ouve para assim a pessoa saber que ele (a) está ouvindo.
The first aider should recap what the person has said in different words to check that they have understood correctly.	O (A) socorrista deve recapitular o que a pessoa disse em diferentes palavras para checar se está entendendo corretamente.
The first aider should ask the person clarifying questions to show that they are listening.	O (A) socorrista deve questionar à pessoa perguntas de esclarecimento para mostrar que ele(a) está ouvindo.
The first aider should show the person they are listening by saying things such as, "okay" and "I see".	O (A) socorrista deve mostrar à pessoa que ele está ouvindo através do uso de palavras como “sim” e “entendo”.
TALKING WITH THE PERSON (NON-CRISIS SITUATION)	FALANDO COM A PESSOA (SITUAÇÃO SEM CRISE)
Talking to the person about their symptoms	Conversando com a pessoa sobre seus sintomas
The first aider should try to find some common ground for discussion, gradually building up towards more specific questions about what the person is experiencing.	O (A) socorrista deve tentar encontrar base comum para a discussão, gradualmente construindo questões mais específicas sobre o que a pessoa mostra estar vivenciando.
The first aider should make gentle enquiries about any experiences the person is having that may be affecting their behaviour, e.g. hearing voices, unusual beliefs.	O (A) socorrista deve fazer inquirições gentis sobre quaisquer experiências que a pessoa esteja tendo e que esteja afetando seu comportamento, como ouvir vozes ou pensamentos não usuais.
The first aider should allow the person to talk about their experiences, feelings and beliefs if they want to.	O (A) socorrista deve permitir que a pessoa fale sobre suas experiências, sentimentos e crenças se ela assim desejar.
If the person has noticed changes in their behaviour, the first aider should ask whether they are distressed by these changes.	Se a pessoa tiver notado mudanças em seu comportamento, o(a) socorrista deve perguntar se ela se sente incomodada com essas mudanças.
The first aider should ask the person how long they have been experiencing symptoms.	O (A) socorrista deve perguntar à pessoa por quanto tempo ela tem sentido esses sintomas.
The first aider should be aware that the person may be vague when describing their symptoms, and may emphasise physical symptoms over symptoms of mental illness.	O (A) socorrista deve estar ciente de que a pessoa pode ser vaga quando estiver descrevendo seus sintomas e pode dar mais ênfase nos sintomas físicos em detrimento dos sintomas mentais.
The first aider should ask the person if they want to talk about how they are feeling.	O (A) socorrista deve perguntar à pessoa se ela quer conversar sobre como ela está se sentindo.
If the first aider is aware that the person has been prescribed medication for psychosis, they should check whether they are still taking it.	Se o (a) socorrista estiver ciente de que a pessoa tem prescrição de medicação para transtorno psicótico, ele(a) deve checar se a pessoa ainda está tomando os medicamentos.
If the first aider finds out the person is not taking their prescribed medication they should encourage them to do so.	Se o(a) socorrista descobrir que a pessoa não está tomando sua medicação prescrita, ele(a) deve encorajar a pessoa à tomá-la.
Dealing with problems during the discussion	Lidando com problemas durante a conversa
The first aider should recognise that even if the person does realise they are unwell, their confusion and fear about what is happening to them may lead them to deny that there is anything wrong.	O (A) socorrista deve reconhecer que mesmo que a pessoa perceba que ela não está bem, a confusão e o medo sobre o que está acontecendo com ela pode levá-la a negar que há algo errado.
The first aider should be aware that several conversations may be necessary before the person is open to talking.	O (A) socorrista deve estar ciente de que diversas conversas podem ser necessárias antes da pessoa se abrir para falar.
The first aider should be aware that the person may be frightened by their thoughts and feelings.	O (A) socorrista deve estar ciente de que a pessoa pode estar assustada com seus pensamentos e sentimentos.
The first aider should be aware that the person may react with emotions which don't seem to fit the context of the conversation, e.g. laughing.	O (A) socorrista deve estar ciente de que a pessoa pode reagir com emoções que não parecem se adequar ao contexto da conversa, como dar risadas, por exemplo.
If the conversation with the person becomes stressful or emotionally charged, the first aider should take a break to allow them and the person to calm down.	Se a conversa com a pessoa se tornar estressante ou emocionalmente desafiante, o(a) socorrista deve dar um tempo para permitir que ele(a) e a pessoa se acalmem.
If the person is distressed by their experiences, the first aider should ask the person what will help them to feel safe or in control.	Se a pessoa estiver angustiada por suas experiências, o (a) socorrista deve questionar a pessoa o que iria ajudá-la a se sentir segura e no controle da situação.
The first aider should avoid being negative or pessimistic when talking to the person about their future.	O (A) socorrista deve evitar ser negativo ou pessimista quando estiver falando com a pessoa em relação a seu futuro.
If the person denies anything is wrong or does not wish to talk about what they are experiencing, the first aider should point out changes that they have noticed in the person's behaviour	Se a pessoa negar que tem algo de errado ou não quiser falar sobre o que está acontecendo, o(a) socorrista deve apontar mudanças que ele(a) notou no comportamento dela.
If the person denies anything is wrong or does not wish to talk about what they are experiencing, the first aider should focus on listening rather than trying to change the person's mind.	Se a pessoa negar que tem algo de errado ou não quiser falar sobre o que está acontecendo, o(a) socorrista deve concentrar-se em ouví-la ao invés de tentar mudar o que ela pensa.
If the person denies anything is wrong or does not wish to talk about what they are experiencing, the first aider should ask the person if there is anything specific they can do to help them.	Se a pessoa negar que tem algo de errado ou não quiser falar sobre o que está acontecendo, o(a) socorrista deve perguntar à pessoa se tem alguma coisa que ele(a) pode fazer para ajudá-la.
If the person denies anything is wrong or does not wish to talk about what they are experiencing, the first aider should let them know that they will be available to talk in the future.	Se a pessoa negar que tem algo de errado ou não quiser falar sobre o que está acontecendo, o(a) socorrista deve falar pra pessoa que ele(a) estará disponível para conversar no futuro.
If the person denies anything is wrong or does not wish to talk about what they are experiencing, the first aider should not argue with the person.	Se a pessoa negar que tem algo de errado ou não quiser falar sobre o que está acontecendo, o(a) socorrista não deve discutir com a pessoa.
f the first aider finds the person's behaviour annoying or irritating, they should understand that the situation may be mutually distressing.	Se o(a) socorrista achar irritante o comportamento da pessoa, ele(a) deve entender que a situação pode ser mutuamente angustiante.
COMMUNICATION DIFFICULTIES	DIFICULDADES DE COMUNICAÇÃO
The first aider should be aware that the person may not be able to communicate in the way they normally would, e.g. responding with unrelated answers, or drifting from one topic to another.	O (A) socorrista deve estar ciente de que a pessoa pode não ser capaz de se comunicar da forma como ela faria normalmente como, por exemplo, respondendo perguntas não relacionadas ou pulando de um assunto para outro.
The first aider should be aware that the person may miss nonverbal cues such as facial expression and tone of voice.	O (A) socorrista deve estar ciente de que a pessoa pode perder a linguagem não-verbal como a expressão facial ou tonalidade da voz.
If the person is showing a limited range of feelings, the first aider should be aware that it does not mean that this is all they are feeling.	Se a pessoa estiver mostrando uma limitação de sentimentos, o(a) socorrista deve estar ciente de que isso não significa que isso é tudo o que a pessoa está sentindo.
The first aider should be aware that the person may be hearing voices, making it difficult for them to communicate.	O (A) socorrista deve estar ciente de que a pessoa pode estar ouvindo vozes, dificultando a sua comunicação.
The first aider should avoid using complex language, e.g. metaphors or sarcasm.	O (A) socorrista deve evitar a utilização de linguagem complexa como, por exemplo, metáforas ou sarcasmo.
The first aider should avoid strong displays of emotion, both positive and negative.	O (A) socorrista deve evitar demonstrações excessivas de emoções, tanto positivas ou negativas.
Helping the person to communicate	Ajudando a pessoa a se comunicar
The first aider should allow the person enough time to respond to questions or statements, as they may have difficulty processing information.	O (A) socorrista deve permitir que a pessoa tenha tempo suficiente para responder questões caso ela tenha dificuldade em processar a informação.
The first aider should try to communicate clearly and simply and repeat things where necessary.	O (A) socorrista deve tentar se comunicar claramente e de forma simples e repetir o que foi dito, se necessário.
BEING SUPPORTIVE	APOIANDO
Being supportive and understanding	Sendo solidário(a) e compreensivo(a)
The first aider should reassure the person that they will be there to provide support.	O (A) socorrista deve reassegurar à pessoa que ele(a) estará presente para dar o suporte necessário.
The first aider should ask the person if, and how, they would like the first aider to support them.	O (A) socorrista deve perguntar à pessoa se, e como, ela gostaria de ser ajudada.
The first aider should make it clear to the person what they are willing and able to do to support them.	O (A) socorrista deve deixar claro para a pessoa que ele(a) está disposto e apto para ajudá-la.
If appropriate to the relationship, the first aider should ask the person if it is ok to check in with them from time to time.	Se for apropriado ao relacionamento, o(a) socorrista deve perguntar à pessoa se está tudo bem em entrar em contato com ela de tempos em tempos.
If appropriate to the relationship, the first aider should encourage the person to look after their physical health, e.g. by maintaining a healthy lifestyle and regular medical check-ups.	Se for apropriado ao relacionamento, o(a) socorrista deve encorajar a pessoa a cuidar de sua saúde física, como por exemplo, mantendo um estilo de vida saudável e fazendo check-ups médicos regulares.
If the first aider has ongoing contact with the person, they should watch for signs that indicate the person may be experiencing a worsening of their symptoms.	Se o(a) socorrista tiver contato contínuo com a pessoa, ele(a) deve observar sinais que possam indicar que haja piora nos sintomas.
In their ongoing interactions with the person, the first aider should not focus only on the person's mental health problems.	Em suas interações contínuas com a pessoa, o(a) socorrista não deve focar somente nos problemas mentais desta.
If the person is distressed by their symptoms, the first aider should try to comfort them.	Se a pessoa estiver angustiada por seus sintomas, o (a) socorrista deve tentar confortá-la.
If the person is very fearful, the first aider should keep them company to reassure them that they are not alone.	Se a pessoa estiver muito insegura, o(a) socorrista deve fazer companhia para ela e reassegurar-lhe de que ela não está sozinha.
The first aider should not threaten consequences in an attempt to change the person's behaviour.	O (A) socorrista não deve recorrer a ameaças com o objetivo de mudar o comportamento da pessoa.
The first aider should reassure the person that they are there to help the person and want to keep them safe.	O (A) socorrista deve reassegurar à pessoa que ele(a) está ali para ajudá-la e mantê-la segura.
If the person is an adolescent, the first aider should offer to stay with them while they contact and speak to a parent or other trusted adult.	Se a pessoa for um(a) adolescente, o(a) socorrista deve oferecer companhia a ele(a) enquanto este(a) entra em contato ou conversa com um parente ou adulto de confiança.
Treating the person with dignity and respect	Tratando a pessoa com dignidade e respeito
The first aider should always treat the person with respect.	O (A) socorrista deve sempre tratar a pessoa com respeito.
The first aider should acknowledge to the person the courage it may have taken for them to talk to the first aider.	O (A) socorrista deve reconhecer na pessoa a coragem por ela vir conversar com o (a) socorrista.
The first aider should avoid using patronising or trivialising statements when interacting with the person, e.g. "cheer up", "I'm sure it will pass" and "it could be worse".	O (A) socorrista deve evitar usar termos triviais quando estiver interagindo com a pessoa como, por exemplo “levante-se”, “eu tenho certeza que isso vai passar” ou “poderia ser pior”.
The first aider should not dismiss or ridicule the person, even if what they are saying doesn't make sense to them.	O (A) socorrista não deve repudiar ou ridicularizar a pessoa, mesmo que o que ela esteja dizendo não faça sentido para o (a) socorrista.
If the first aider is communicating with the person while others are present, the first aider should not speak about the person as though they are not there.	Se o(a) socorrista estiver se comunicando com a pessoa enquanto outros estão presentes, o(a) socorrista não deve falar sobre a pessoa como se ela não estivesse ali.
Unless the person is a danger to themselves or others, the first aider should respect their privacy and right to confidentiality.	A menos que a pessoa esteja em risco para si ou outrem, o(a) socorrista deve respeitar a sua privacidade e direito à confidencialidade.
The first aider should be tolerant of changes in the person's behaviour, unless their behaviour becomes dangerous or inappropriate.	O (A) socorrista deve ser tolerante com as mudanças no comportamento da pessoa, a menos que seu comportamento se torne perigoso ou inapropriado.
The first aider should not express anger or frustration they may feel toward the person.	O (A) socorrista não deve expressar possíveis raiva ou frustração que eles possam vir a sentir em relação à pessoa.
If the person is upset by something the first aider has said or done, the first aider should apologise and acknowledge the person's feelings.	Se a pessoa estiver chateada com algo que o(a) socorrista tenha dito ou feito, o(a) socorrista deve se desculpar e reconhecer os sentimentos da pessoa.
Encouraging other supports	Incentivando outros apoios
The first aider should ask the person if they have felt this way before, and if so, what they have done in the past that has been helpful.	O (A) socorrista deve perguntar a pessoa se ela já se sentiu dessa maneira antes e se a resposta for afirmativa, questionar o que foi útil para a melhora.
The first aider should try to determine whether the person has a supportive social network and if they do, the first aider should encourage them to use these supports.	O (A) socorrista deve tentar perceber se a pessoa tem um bom suporte social e se a resposta for afirmativa, o(a) socorrista deve encorajá-la a usar esse suporte.
The first aider should encourage the person to engage in a healthy lifestyle, e.g. regular exercise, healthy diet, not using substances.	O (A) socorrista deve encorajar a pessoa a se engajar em um modo de vida saudável, como por exemplo, estimular exercícios físicos regulares, dieta saudável e a abandonar o uso de substâncias.
The first aider should let the person know that there are programs that provide support for education and employment goals, if these are important to the person.	O (A) socorrista deve deixar a pessoa saber que existem programas que provém suporte educacional e para busca de empregos, se isso for importante para ela.
SUBSTANCE USE	USO DE SUBSTÂNCIAS
Substance use	Uso de substâncias
The first aider should discourage the person from using alcohol or other drugs, as these may worsen symptoms of psychosis.	O (A) socorrista deve desencorajar a pessoa a usar álcool ou outras drogas, pois essas podem piorar os sintomas de transtornos psicóticos.
The first aider should tell the person that alcohol and other drugs can make their symptoms worse.	O (A) socorrista deve dizer a pessoa que álcool e outras drogas podem fazem seus sintomas piorarem.
POSTNATAL PSYCHOSIS	PSICOSE PÓS-NATAL
Postnatal psychosis	Psicose pós-natal
If the first aider thinks a mother may be experiencing postnatal psychosis, they should call a mental health crisis team immediately, as it can escalate rapidly and delays in treatment can lead to increased risk for the mother and her baby.	Se o(a) socorrista achar que uma mãe possa estar vivenciando um transtorno psicótico pós-natal, ele(a) deve chamar ajuda especializada em saúde mental imediatamente, visto a possível rápida progressão do quadro e, que sem tratamento imediato, pode levar a riscos tanto para a mãe quanto para o bebê.
If a mother has delusions that involve her baby, the first aider should call a mental health crisis team immediately.	Se uma mãe tiver delírios que envolvam seu bebê, o(a) socorrista deve chamar ajuda especializada em saúde mental imediatamente.
If the first aider thinks a mother may be experiencing postnatal psychosis, they should ensure that someone is with her at all times until professional help is received.	Se o(a) socorrista achar que a mãe possa estar vivenciando psicose pós-natal, ele(a) deve assegurar-se que a mãe estará sempre acompanhada até receber a ajuda profissional de que necessita.
The first aider should try to involve the mother's partner or family in minimising any risk to the mother or baby.	O (A) socorrista deve tentar envolver o(a) parceiro(a) da mãe ou a família dela de modo a minimizar o risco para ela e para o bebê.
ENCOURAGING PROFESSIONAL HELP (in a non-crisis situation)	INCENTIVANDO AJUDA PROFISSIONAL (sem envolver uma situação de crise)
What the first aider should know about encouraging professional help	O que o socorrista deve saber sobre o incentivo à ajuda profissional
The first aider should know what services are available locally.	O (A) socorrista deve saber quais serviços estão disponíveis localmente.
The first aider should have some general knowledge about the types of treatment that can be helpful for psychosis.	O (A) socorrista deve ter conhecimento geral sobre os tipos de tratamento que podem ser úteis nos transtornos psicóticos.
The first aider should know about the local pathways to professional help, e.g. referral from a GP or family doctor in order to see a specialist.	O (A) socorrista deve saber sobre o método de encaminhamento para ajuda profissional como, por exemplo, o referenciamento de um médico generalista ou médico de família para um especialista.
Encouraging professional help - general	Incentivando ajuda profissional - geral
The first aider should suggest to the person that they seek professional help.	O (A) socorrista deve sugerir a pessoa que ela procure ajuda profissional.
The first aider should tell the person that what they are experiencing could improve with appropriate professional help.	O (A) socorrista deve dizer a pessoa que o que ela está vivenciando pode melhorar com ajuda profissional apropriada.
When encouraging the person to seek professional help, the first aider should focus on particular symptoms that are concerning the person and how treatment may help.	Quando estiver encorajando a pessoa a buscar ajuda profissional, o(a) socorrista deve focar em sintomas específicos que estão preocupando a pessoa, de modo a afirmar como o tratamento pode ajudá-la.
The first aider should convey that seeking professional help as soon as possible is important to prevent symptoms from getting worse, without putting pressure on the person to seek help.	O (A) socorrista deve transmitir a ideia de que procurar ajuda profissional assim que possível é importante para impedir que os sintomas piorem, sem pressionar a pessoa para que busque ajuda.
The first aider should encourage the person to seek appropriate professional help, as soon as possible, even if they are unsure whether the person is developing or experiencing psychosis.	O (A) socorrista deve encorajar a pessoa a procurar ajuda profissional adequada assim que possível, mesmo que ele(a) não tenha certeza de que a pessoa esteja desenvolvendo ou vivenciando um episódio psicótico.
The first aider should let the person know that their symptoms may be caused by a variety of medical conditions that require treatment.	O (A) socorrista deve deixar a pessoa saber que seus sintomas podem ser causados por uma variedade de condições médicas que necessitam de tratamento.
Because symptoms of psychosis may stem from physical illnesses, the first aider should encourage the person to see their GP or family doctor for a check-up.	Porque sintomas psicóticos podem se originar de doenças orgânicas, o(a) socorrista deve encorajar a pessoa a ver seu médico generalista ou médico de família para um check-up.
The first aider should continue encouraging the person to seek professional help, even if challenges arise in the process of the person obtaining care.	O(A) socorrista deve continuar encorajando a pessoa a procurar ajuda profissional, mesmo que surjam desafios na obtenção do cuidado.
The first aider should not be threatening or confrontational when encouraging the person to seek professional help.	O(A) socorrista não deve ser ameaçador ou confrontador quando encorajar a pessoa a procurar ajuda.
Providing the person with information and resources about professional help	Fornecendo informações e recursos sobre ajuda profissional à pessoa
The first aider should let the person know that their GP or family doctor can be a good first point of contact when seeking professional help.	O(A) socorrista deve deixar claro para a pessoa que o seu médico generalista/de família pode ser um bom ponto de partida para ajudar na busca de ajuda profissional.
The first aider should ask the person whether they have a doctor they trust, and if they do, the first aider should encourage them to seek professional help from their doctor.	O(A) socorrista deve questionar a pessoa se ela possui um médico em quem confia, e em caso positivo, o(a) socorrista deve encorajá-la a procurar ajuda profissional com seu médico.
The first aider should let the person know that if they seek professional help from a GP or family doctor, they will receive an assessment and may be referred to specialist services.	O(A) socorrista deve deixar a pessoa saber que, se ela procurar ajuda profissional com um médico generalista ou médico de família, ela vai receber um encaminhamento e pode ser referenciada a um serviço especializado.
Supporting the person to seek professional help	Apoiando a pessoa a procurar ajuda profissional
The first aider should reassure the person that it is okay to seek help and point out that seeking help is a sign of strength rather than a sign of weakness or failure.	O(A) socorrista deve reassegurar a pessoa que é bom procurar ajuda e deixar claro que buscar ajuda é um sinal de força ao invés de um sinal de fraqueza ou falha.
The first aider should reassure the person that health professionals will be on their side.	O(A) socorrista deve reassegurar a pessoa que profissionais da área da saúde estarão ao seu lado.
The first aider should explain to the person that seeking professional help does not necessarily mean they will be hospitalised, as early treatment can take place in the community.	O(A) socorrista deve explicar a pessoa que procurar ajuda profissional não necessariamente significará que ela será hospitalizada, visto que o tratamento precoce pode ser realizado fora do hospital.
The first aider should be aware of the influence that the person’s family may have, e.g. the family may encourage or discourage the person from obtaining the care that they need.	O (A) socorrista deve estar ciente da influência que a família da pessoa pode ter como, por exemplo, a família deve encorajar ou desencorajar a pessoa a obter o tratamento que precisa.
The first aider should ask the person if they would like the first aider, or another relative or friend, to accompany them to their appointment.	O (A) socorrista deve perguntar a pessoa se ela gostaria que ele(a) mesmo ou alguma outra pessoa ou amigo acompanhasse ela na consulta.
If appropriate to the relationship, the first aider should reassure the person that they will support them while they seek and receive professional help.	Se for apropriado para a relação, o(a) socorrista deve reassegurar a pessoa que ele(a) irá apoiá-la enquanto ela buscar e receber ajuda profissional.
If the person is having difficulty getting advice or help, the first aider should encourage the person to contact a mental health advocacy or support agency, such as a CAPS* ("Centers for Psychosocial Care" - part of the Brazilian public health system)	Se a pessoa estiver tendo dificuldade em conseguir conselhos ou ajuda, o(a) socorrista deve encorajá-la a contatar uma agência de suporte em saúde mental como um CAPS (Centro de Assistência Psicossocial).
The first aider should be aware that, while they are entitled to express their concerns about the person to the person's health professional and ask for their assistance, the health professional must maintain confidentiality and is therefore unlikely to provide any information.	O (A) socorrista deve estar ciente de que, embora tenha o direito de expressar suas preocupações sobre a pessoa para um profissional de saúde e solicitar sua assistência, o profissional deve manter a confidencialidade, portanto é improvável que este compartilhe qualquer informação ao caso.
If the person is an adolescent, the first aider should ensure that the adolescent gets an appointment to see a health professional.	Se a pessoa for um adolescente, o(a) socorrista deve assegurar-se de que esse adolescente irá ter uma consulta com um profissional de saúde.
If the person does seek professional help	Se a pessoa procurar ajuda profissional
If the person lacks confidence in the professional advice received, the first aider should encourage the person to seek a second opinion from another health professional.	Se a pessoa estiver sem confiança em relação ao profissional que a ajudou, o(a) socorrista deve encorajá-la a buscar uma segunda opinião de outro profissional.
IF THE PERSON DOESN’T WANT PROFESSIONAL HELP (in a non-crisis situation)	SE A PESSOA NÃO QUISER AJUDA PROFISSIONAL (sem envolver uma situação de crise)
If the person doesn’t want professional help	Se a pessoa não quiser ajuda profissional
If the person does not want to seek professional help, the first aider should remain patient, as people experiencing psychosis often need time to recognise that they are unwell.	Se a pessoa não quiser procurar ajuda profissional, o(a) socorrista deve manter-se paciente, pois as pessoas que vivenciam psicose geralmente precisam de tempo para reconhecer que não estão bem.
If the person does not want to seek professional help, the first aider should calmly express their concern to the person about their choice to not seek help and the potential implications.	Se a pessoa não quiser procurar ajuda profissional, o(a) socorrista deve expressar calmamente sua preocupação em relação à escolha da pessoa de não procurar ajuda, e as possíveis implicações em relação à isto.
If the person does not want to seek professional help, the first aider should stress the potential benefits of getting help, such as relief from anxiety or frightening symptoms.	Se a pessoa não quiser procurar ajuda profissional, o(a) socorrista deve enfatizar os benefícios de obter ajuda, como por exemplo, melhora na ansiedade ou nos sintomas que a assustam.
The first aider should be aware that the person may not want professional help because they believe that others are trying to harm them.	O (A) socorrista deve estar ciente que a pessoa pode não querer buscar ajuda profissional porque ela acredita que outras pessoas estão tentando machucá-las.
The first aider should try to maintain a good relationship with the person, as they may want the first aider’s help in the future.	O (A) socorrista deve tentar manter uma boa relação com a pessoa, de forma que ela possa querer a ajuda do(a) socorrista no futuro.
The first aider should be aware that the person has the right to refuse treatment, unless they meet the criteria for involuntary treatment.	O (A) socorrista deve estar ciente de que a pessoa tem o direito de recusar o tratamento, a menos que ela possua critério para tratamento involuntário.
The first aider should never threaten the person with involuntary treatment or hospitalisation.	O (A) socorrista nunca deve ameaçar a pessoa com tratamento involuntário ou hospitalização.
Engaging other people if the person doesn’t want professional help	Envolvendo outras pessoas, caso a pessoa não queira ajuda profissional
The first aider should seek advice from others who have experience encouraging a person to seek professional help for psychotic symptoms.	O (A) socorrista deve buscar informações com outras pessoas que tenham experiência em encorajar pessoas com sintomas psicóticos a procurar ajuda.
The first aider should talk to the person’s family or close friends, as they may be able to facilitate the next step towards obtaining professional help for the person.	O (A) socorrista deve falar com a família ou amigos próximos da pessoa, de modo que eles sejam capazes de facilitar os próximos passos para obtenção de ajuda profissional para a pessoa.
The first aider should encourage them to talk to someone they trust about what they are experiencing.	O (A) socorrista deve encorajar a pessoa a falar com alguém de confiança sobre o que ela está vivenciando.
The first aider should consult with experts for advice on how best to support the person to seek professional help.	O (A) socorrista deve consultar-se com pessoas experientes para saber aconselhar e dar o melhor suporte para a pessoa em busca de ajuda profissional.
If the first aider shares information about the person with a health professional, they should request that this is kept confidential and used as sensitively as possible in order to protect their relationship with the person.	Se o(a) socorrista compartilhar informação sobre a pessoa com um profissional de saúde, ele(a) deve solicitar que esta mantenha a confidencialidade e use essas informações de forma coerente e sensível de forma a proteger a sua relação com a pessoa.
If the first aider does discuss their concerns about the person with a health professional, they should clearly describe their observations (e.g. exactly what the person has been doing and saying, where and when) so that they have all the necessary information.	Se o(a) socorrista dividir as suas preocupações sobre a pessoa com um profissional de saúde, ele(a) deve descrever claramente suas observações (ex: dizer exatamente o que a pessoa estava fazendo e falando, onde e quando) de modo que possam ter acesso a todas as informações necessárias.
If the person does not want to seek professional help, the first aider should let the person know about other options for help in their community, e.g. a home visit or community services.	Se a pessoa não quiser procurar ajuda profissional, o(a) socorrista deve possibilitar o acesso dela a outras opções de ajuda em sua comunidade, como visitas domiciliares ou serviços comunitários.
If the person does not recognise that they are unwell, the first aider should be aware that they might actively resist the first aider’s attempts to encourage them to seek help.	Se a pessoa não reconhecer que ela não está bem, o(a) socorrista deve estar ciente de que ela pode resistir ativamente às suas tentativas de encorajá-la a procurar ajuda.
(new) The first aider should keep a list of emergency numbers, such as the "Unidade de Pronto Atendimento* (UPA 24h), as well as psychiatric emergency numbers. *Emergency Care Unit (UPA 24h) is part of the public "Emergency Care Network" in Brazil.	O (A) socorrista deve manter uma lista de números de emergência, como UPA (Unidade de Pronto Atendimento 24h), bem como números de emergência psiquiátrica.
HALLUCINATIONS AND DELUSIONS (in a non-crisis situation)	ALUCINAÇÕES E DELÍRIOS (sem envolver uma situação de crise)
Finding out about what the person is experiencing	Descobrindo pelo o que a pessoa está passando
The first aider should know that delusions or hallucinations are very real to the person.	O (A) socorrista deve saber que delírios e alucinações parecem reais para a pessoa.
If the person wants to talk about their hallucinations or delusions, the first aider should listen in order to demonstrate empathy and develop an understanding of what they are experiencing.	Se a pessoa quiser falar sobre suas alucinações ou delírios, o(a) socorrista deve ouví-la de modo a demonstrar empatia e desenvolver um entendimento em relação ao que ela está vivenciando.
The first aider should ask the person if they want to talk about what they are seeing or hearing.	O (A) socorrista deve perguntar a pessoa se ela quer falar sobre o que está vendo ou ouvindo.
The first aider should encourage the person to consider the evidence for their delusion by asking questions in a non-judgmental and non-challenging way.	O (A) socorrista deve encorajar a pessoa a considerar seus delírios através do questionamento de questões sem críticas e sem julgamentos.
Until the first aider knows the content and context of the person’s delusions, it is important to keep themselves safe from potentially aggressive reactions.	Até que o (a) socorrista saiba o conteúdo dos delírios da pessoa, é importante que ele(a) mantenha-se seguro de possíveis reações agressivas.
Responding to hallucinations and delusions	Respondendo a alucinações e delírios
The first aider should know that if the person is hearing voices, they may react through behaviours – such as talking to oneself, whispering to oneself – in response to the voices they are hearing.	O (A) socorrista deve saber que se a pessoa estiver ouvindo vozes, ela pode reagir através de comportamentos - como falar com si mesma, sussurrar para si mesma - em resposta às vozes que está ouvindo.
The first aider should try to empathise with how the person feels about their beliefs and experiences, without stating any judgments about the content of those beliefs and experiences.	O (A) socorrista deve tentar ter empatia sobre como a pessoa se sente em relação às suas crenças e experiências, sem estabelecer julgamentos sobre o conteúdo dessas crenças e experiências.
If the first aider observes other people making jokes about or criticising the person, they should tell them to stop.	Se o(a) socorrista observar alguma pessoa fazendo piadas ou criticando a pessoa, ele(a) deve pedir que parem.
If there are aspects of the person's environment that seem to increase their hallucinations or delusions, the first aider should limit or remove these where possible.	Se existirem aspectos do ambiente em volta da pessoa que pareçam aumentar as suas alucinações ou delírios, o(a) socorrista deve limitar ou remover esses aspectos quando possível.
If the person is paranoid	Caso a pessoa esteja paranóica
The first aider should be aware that the person's experience of hallucinations or delusions may cause them not to trust people, even those close to them.	O (A) socorrista deve estar ciente de que as experiências da pessoa com alucinações ou delírios podem levá-las a não confiar nas pessoas, mesmo nas que são próximas dela.
If the person exhibits paranoia, the first aider should not encourage or inflame this, e.g. by whispering to or about them.	Se a pessoa estiver paranoica, o(a) socorrista não deve encorajar ou acalorar essa vivência, como, por exemplo, sussurrando para ou sobre ela.
If the person is experiencing paranoia, the first aider should give the person simple directions, if needed, e.g. "sit down, and let's talk about it".	Se a pessoa estiver num momento de paranóia, o(a) socorrista deve dar instruções simples à pessoa, se necessário, como por exemplo, "sente-se e vamos conversar sobre isso".
If the person is experiencing paranoia, the first aider should stay with the person, but at a distance that is comfortable for both the person and the first aider.	Se a pessoa estiver num momento de paranóia, o(a) socorrista deve ficar com a pessoa, mas numa distância que seja agradável tanto para a pessoa quanto para o(a) socorrista.
If the person is experiencing paranoia, the first aider should tell the person what they are going to do before doing it, e.g. that they are going to get out their phone.	Se a pessoa estiver num momento de paranóia, o(a) socorrista deve dizer à pessoa o que ele(a) vai fazer antes de fazê-lo, por exemplo, que ele(a) vai pegar o telefone.
ASSESSING WHETHER THE PERSON IS IN CRISIS	AVALIANDO SE A PESSOA ESTÁ EM CRISE
Assessing whether the person is in crisis	Avaliando se a pessoa está em crise
The first aider should assess for risk of harm to the person or others.	O (A) socorrista deve avaliar o risco de danos à pessoa ou aos outros.
If the first aider does not think the person is in immediate risk of harm, but is still concerned about their welfare, they should ask the person if there is someone close to them who may be able to support them to stay safe.	Se o(a) socorrista não acha que a pessoa está em risco imediato de dano, mas estiver preocupado com seu bem-estar, deve perguntar à pessoa se há alguém próximo a ela que possa apoiá-la para permanecer em segurança.
If the first aider thinks the person is at risk of suicide, the first aider should follow the Mental Health First Aid Guidelines for Suicidal Thoughts and Behaviours.	Se o(a) socorrista achar que a pessoa está em risco de suicídio, o(a) socorrista deve seguir as Diretrizes de Primeiros Socorros à Saúde Mental para Pensamentos e Comportamentos Suicidas.
WHEN THE PERSON IS IN CRISIS (is in a severe psychotic state OR behaving aggressively)	QUANDO A PESSOA ESTÁ EM CRISE (em estado psicótico grave OU se comportando de forma agressiva)
Safety considerations when the person is in a severe psychotic state or behaving aggressively	Considerações de segurança quando a pessoa está em estado psicótico grave ou se comportando de forma agressiva
The first aider's primary goal should be to keep themselves and others safe.	A primeira meta do(a) socorrista deve ser manter a si e aos outros em segurança.
The first aider should take any threats or warnings seriously, particularly if the person believes they are being persecuted.	O(A) socorrista deve levar a sério qualquer ameaça ou advertência, especialmente se a pessoa acreditar que está sendo perseguida.
If the first aider is frightened, they should seek outside help immediately, as they should never put themselves at risk.	Se o(a) socorrista estiver assustado, deve procurar ajuda externa imediatamente, de modo a nunca se colocarem em risco.
The first aider should be aware that the person might act upon a hallucination or delusion.	O(A) socorrista deve estar ciente de que a pessoa pode agir com base em uma alucinação ou delírio.
The first aider should approach the person with caution.	O(A) socorrista deve abordar a pessoa com precaução.
If the person has a weapon or something that could be used as weapon, the first aider should not approach the person and should call emergency services immediately.	Se a(o) pessoa tiver uma arma ou algo que possa ser usado como uma arma, o(a) socorrista não deve abordar a pessoa e deve chamar os serviços de emergência imediatamente.
The first aider should try to gather information about whether the person feels safe, e.g. by stating "You seem worried; is there anything I can do to help?" or "Do you feel safe? Or is there something you are afraid of?"	O(A) socorrista deve tentar obter informação para saber se a pessoa se sente segura, como: “ Você parece preocupado, existe algo que eu possa fazer para te ajudar?” ou “ Você se sente segura? Ou existe algo do qual você tem medo?”.
The first aider should try to protect the person, themselves, and others around them from harm.	O(A) socorrista deve tentar proteger a pessoa, a si mesmo(a) e os outros ao redor dele(a).
The first aider should stay at a safe distance from the person while being able to maintain interaction.	O(A) socorrista deve ficar a uma distância segura da pessoa enquanto consegue manter a interação.
The first aider should ensure they have clear access to an exit.	O(A) socorrista deve assegurar que ele(a) tenha livre acesso a uma saída.
If safe to do so, the first aider should try to limit access to means that the person could use to harm themselves or others.	Se for seguro, o(a) socorrista deve tentar limitar o acesso a meios que a pessoa possa usar para prejudicar a si mesmo e aos outros.
If safe to do so, the first aider should remove any weapons or objects that could be used as weapons from the person's immediate environment.	Se for seguro, o(a) socorrista deve remover quaisquer armas ou objetos que possam ser usados como armas do ambiente em torno da pessoa.
If the first aider is alone with the person, they should call another person to accompany the first aider until professional help arrives.	Se o(a) socorrista estiver sozinho(a) com a pessoa, ele(a) deve chamar outra pessoa para acompanhá-lo(a) até que a ajuda profissional chegue.
If the first aider is alone with the person and cannot stay, they should call someone to stay with the person until professional help arrives.	Se o(a) socorrista estiver sozinho com a pessoa e não puder ficar com ela, ele(a) deve chamar alguém para ficar com ela até que a ajuda profissional chegue.
If the first aider does not feel it is safe for them to take the person to a hospital, the first aider should call emergency services.	Se o(a) socorrista não se sentir seguro(a) para levar a pessoa ao hospital, o(a) socorrista deve chamar os serviços de emergência.
Communicating with the person when they are in a severe psychotic state or behaving aggressively	Comunicando-se com a pessoa quando ela está em estado psicótico grave ou se comportando agressivamente
The first aider should speak calmly.	O(A) socorrista deve falar calmamente.
The first aider should communicate in short, simple sentences.	O(A) socorrista deve comunicar-se com frases simples e curtas.
The first aider should not shout at the person.	O(A) socorrista não deve gritar com a pessoa.
The first aider should not raise their voice.	O(A) socorrista não deve elevar sua voz.
(new) The first aider should avoid using their mobile phone while helping the person.	O (A) socorrista deve evitar usar o celular enquanto estiver ajudando a alguém.
If it is necessary to move close to or make physical contact with the person, the first aider should first ask the person for permission, e.g. "do you mind if I sit next to you?" or "I can see your arm is hurt, is it ok if I use the first-aid kit to bandage it?".	Se for necessário mover-se para perto ou realizar contato físico com a pessoa, o(a) socorrista deve primeiro pedir permissão à pessoa, como: “ Você se importa se eu sentar próximo a você?” ou “ eu posso ver que seus braços estão machucados, tudo bem se eu usar o kit de primeiros socorros para colocar um curativo?”.
The first aider should try not take anything the person says personally.	O (A) socorrista não deve levar as coisas que a pessoa fala para o pessoal.
De-escalation when the person is in a severe psychotic state or behaving aggressively	Diminuindo a tensão quando a pessoa está em estado psicótico grave ou se comportando de forma agressiva
The first aider should let the person know they are there to help.	O (A) socorrista deve deixar a pessoa saber que ele(a) está ali para ajudar.
The first aider should attempt to find out from the person what would help them feel safe and in control.	O (A) socorrista deve se atentar a encontrar o que faria a pessoa sentir-se mais segura e em controle.
The first aider should try to remain calm.	O (A) socorrista deve tentar se manter calmo.
The first aider should try not to show fear or anxiety.	O (A) socorrista deve tentar não mostrar medo ou ansiedade.
The first aider should stay calm and avoid nervous behaviour, e.g. shuffling their feet, fidgeting, making abrupt movements, talking fast.	O (A) socorrista deve se manter calmo e evitar comportamentos ansiosos/nervosos, como bater os pés, morder os dedos, realizar movimentos abruptos, falar rápido, etc.
The first aider should allow the person to express their feelings.	O (A) socorrista deve permitir que a pessoa expresse seus sentimentos.
The first aider should listen to the person more than talking to them.	O (A) socorrista deve ouvir mais a pessoa e falar menos.
The first aider should empathise with how the person is feeling.	O (A) socorrista deve empatizar com o que a pessoa está sentindo.
The first aider should ask the person what they can do to help.	O (A) socorrista deve perguntar a pessoa no que ele(a) pode ajudar.
The first aider should try to find out if the person has anyone they trust (e.g. close friends or family) and, if so, the first aider should try to enlist their help.	O (A) socorrista deve tentar descobrir se a pessoa tem alguém em quem ela confia (ex: amigos próximos ou família) e, nesse caso, o(a) socorrista deve tentar recrutar a ajuda deles.
The first aider should not do anything to further agitate the person.	O (A) socorrista não deve tentar fazer nada que possa agitar a pessoa.
If there is more than one person present, the first aider should encourage only one person to speak at a time.	Se existir mais de uma pessoa presente, o(a) socorrista deve encorajar apenas uma pessoa a falar por vez.
If there is more than one person present, the first aider should try to create a space around the person so that they don't feel crowded.	Se existir mais de uma pessoa presente, o (a) socorrista deve tentar criar um ambiente agradável em torno da pessoa, de modo que ela não se sinta sufocada.
If there are people present who do not have a role in helping with the crisis, the first aider should ask them to leave.	Se existir pessoas presentes que não exerçam um papel ajudando no controle da crise, o(a) socorrista deve solicitar que eles deixem o ambiente.
If the person is consuming alcohol or other drugs, the first aider should discourage them from taking any more.	Se a pessoa estiver consumindo álcool ou outras drogas, o(a) socorrista deve desencorajá-la de usar.
If the first aider is not able to de-escalate the situation, they should call for professional assistance, e.g. a mental health crisis service or emergency services.	Se o(a) socorrista não for capaz de diminuir a tensão a situação, ele(a) deve solicitar ajuda profissional, como, por exemplo, serviços especializados em crises psiquiátricas ou serviços de emergência.
Seeking help for the person when they are in a severe psychotic state or behaving aggressively	Procurando ajuda para a pessoa quando ela está em estado psicótico grave ou se comportando de forma agressiva
If the person is receiving professional help for psychosis, the first aider should contact the person's health professional immediately.	Se pessoa estiver recebendo ajuda profissional para o transtorno psicótico, o(a) socorrista deve contatar o profissional de saúde responsável imediatamente.
If the first aider’s concerns about the person are dismissed by the services they contact they should persevere in trying to seek support for the person, e.g. call another service.	Se as preocupações do(a) socorrista em relação a pessoa forem rejeitadas pelos serviços que ele(a) contactou, ele(a) deve perseverar na tentativa de buscar apoio para a pessoa, como chamar outro serviço.
If the person threatens to harm themselves or others, the first aider should not attempt to drive the person to the hospital without the support of others.	Se a pessoa ameaçar ferir a si mesma ou aos outros, o(a) socorrista não deve tentar levar a pessoa ao hospital sem o suporte de outros.
Calling for help when the person is in a severe psychotic state or behaving aggressively	Pedindo ajuda quando a pessoa está em estado psicótico grave ou se comportando de forma agressiva
If the first aider contacts a mental health service, they should not label the person as 'psychotic', but rather outline any symptoms and immediate concerns.	Se o(a) socorrista contactar um serviço de saúde mental, ele(a) não deve rotular a pessoa como ‘psicótica’, mas ao invés disso, descrever quaisquer sintomas ou preocupações imediatas.
If the first aider suspects the person may be a threat to themselves or to others, the first aider should contact emergency services immediately.	Se o(a) socorrista suspeitar que a pessoa possa ser uma ameaça para si mesmo ou para outros, o(a) socorrista deve contactar serviços de emergência imediatamente.
The first aider should not use calling emergency services as a threat.	O(A) socorrista não deve utilizar a ligação para os serviços de emergência como uma forma de ameaça.
If the first aider calls emergency services they should explain that they are concerned the person may be experiencing psychosis.	Se o(a) socorrista chamar o serviço de emergência, ele(a) deve explicar que está preocupado com o fato da pessoa estar vivenciado um transtorno psicótico.
If the first aider calls emergency services and the person has previously been diagnosed with a psychotic illness, the first aider should explain this.	Se o(a) socorrista chamar o serviço de emergência e a pessoa tiver sido diagnosticada anteriormente com um transtorno psicótico, o(a) socorrista deve explicar isso.
If the first aider calls emergency services they should describe specific, concise observations about the person’s behaviour and symptoms.	Se o(a) socorrista chamar o serviço de emergência, ele(a) deve descrever especificamente e de forma concisa as observações em relação ao comportamento e sintomas da pessoa.
If the first aider calls emergency services they should let them know if the person is armed or if there are accessible weapons nearby.	Se o(a) socorrista chamar um serviço de emergência, ele(a) deve falar se a pessoa estiver armada ou se houver armas acessíveis por perto.
If the first aider thinks the person is at risk of suicide or harming themselves, they should tell emergency services this.	Se o(a) socorrista achar que a pessoa está em risco de suicídio ou em risco de machucar a si mesmo, ele(a) deve dizer isso ao serviço de emergência.
If emergency services respond, the first aider should try to meet them on arrival so they can explain the situation before they approach the person.	Se os serviços de emergência responderem, o(a) socorrista deve tentar encontrá-los na chegada para que ele(a) possa explicar a situação antes de se aproximarem da pessoa.
If other people arrive, the first aider should explain to the person who they are, that they are there to help, and how they are going to help.	Se outras pessoas chegaram, o(a) socorrista deve explicar à pessoa quem são essas pessoas e que elas estão ali para ajudar e como irão fazê-lo.
(new) If police or emergency services personnel arrive, the first aider should be available to explain the person's situation.	Se a polícia ou o pessoal do serviço de emergência chegar, o(a) socorrista deve estar disponível para explicar a situação da pessoa.
SEVERE PSYCHOTIC STATES (crisis situation)	ESTADOS PSICÓTICOS GRAVES (em situação de crise)
Communicating with the person when they are in a severe psychotic state	Comunicando com a pessoa quando ela está em estado psicótico grave
The first aider should know that they cannot reason with someone who is in an acute state of psychosis.	O (A) socorrista deve saber que não pode argumentar com alguém que está com quadro psicótico agudo.
De-escalation when the person is in a severe psychotic state	Diminuindo a tensão quando a pessoa está em um estado psicótico grave
If the person has unrealistic fears for their safety, the first aider should reassure them that they are safe.	Se a pessoa tem medos irreais para a sua segurança, o (a) socorrista deve tranquilizá-la e afirmar que estão seguros.
If the person has an advance directive/relapse prevention plan, the first aider should follow this.	Se a pessoa tiver um plano de prevenção/recaída, o(a) socorrista deve segui-lo.
Encouraging professional help when the person is in a severe psychotic state	Incentivando ajuda profissional quando a pessoa está em estado psicótico grave
The first aider should try to make sure the person is evaluated by a health professional immediately.	O (A) socorrista deve tentar ter certeza que a pessoa será avaliada por um profissional de saúde imediatamente.
The first aider should provide the person with options regarding seeking professional help, as this may give the person a sense of control, e.g. "do you want to go to the hospital with me or would you prefer John to take you".	O (A) socorrista deve providenciar opções em relação a busca de ajuda, pois isso pode dar a pessoa a sensação de controle, como “Você quer ir ao hospital comigo ou prefere que John te leve?”.
The first aider should explain to the person why they believe that a medical or mental health assessment is necessary.	O (A) socorrista deve explicar a pessoa porque ele(a) acredita que uma avaliação médica é necessária.
If the person doesn’t want professional help but is in a severe psychotic state	Caso a pessoa não queira ajuda profissional, mas está em estado psicótico grave
The first aider should know that if the person is in a severe psychotic state and refuses to seek professional help, the person's nearest relative can request that a mental health assessment is carried out.	O (A) socorrista deve saber que se a pessoa estiver em estado psicótico grave e recusar a procurar ajuda profissional, a pessoa mais próxima pode solicitar avaliação de saúde mental.
If the person is in a severe psychotic state and denies that they are unwell, the first aider should contact emergency services.	Se a pessoa estiver em estado psicótico grave e não assumir que não está bem, o(a) socorrista deve contactar os serviços de emergência.
If the person is in a severe psychotic state and denies that they are unwell, the first aider should contact the emergency services and ask for an assessment under the relevant mental health legislation.	Se a pessoa estiver em estado psicótico grave e não assumir que não está bem, o(a) socorrista deve contactar o serviço de emergência e pedir por avaliação sob a legislação de saúde mental relevante.
Contacting emergency services when the person is in a severe psychotic state	Entrando em contato com os serviços de emergência quando a pessoa está em estado psicótico grave
If the person is in a severe psychotic state and the first aider calls emergency services they should explain that the person is in urgent need of medical help.	Se a pessoa estiver em estado psicótico grave e o(a) socorrista chamar o serviço de emergência ele(a) deve explicar que a pessoa está precisando urgentemente de ajuda médica.
If the person is in a severe psychotic state and needs to go to hospital	Se a pessoa estiver em estado psicótico grave e precisar ir ao hospital
If admission to hospital is recommended by a mental health professional and the person does not agree, the first aider should see if one of the person’s relatives or friends can persuade them.	Se a admissão ao hospital for recomendada por um profissional de saúde mental e a pessoa não concordar com isso, o(a) socorrista deve verificar se parentes ou amigos da pessoa conseguem persuadi-la.
If the person goes to hospital, and it is appropriate to the relationship, the first aider should try to speak directly to the doctor or emergency staff to provide information relevant to the person's situation.	Se a pessoa for ao hospital, e se for apropriado para a relação, o(a) socorrista deve tentar falar diretamente com o médico ou com a equipe de emergência para prover informações relevantes a situação da pessoa.
If the first aider is a family member, they should be prepared to seek involuntary treatment for the person if necessary.	Se o(a) socorrista for um membra da família da pessoa, ele(a) deve estar preparado para procurar tratamento involuntário caso isso seja necessário.
The first aider should be aware of local laws relating to involuntary treatment.	O(A) socorrista deve estar ciente das leis locais em relação ao tratamento involuntário.
If the person needs to be admitted to hospital, the first aider should support them by focusing conversation on how a hospital stay may bring relief through reducing their symptoms.	Se a pessoa precisar ser admitida em um hospital, o(a) socorrista deve apoia-la focando a conversa nos benefícios que o hospital poderá trazer através da diminuição dos sintomas.
AGGRESSION (crisis situation)	AGRESSÃO (numa situação de crise)
What the first aider should know about psychosis and aggression	O que o socorrista deve saber sobre psicose e agressão
The first aider should be aware that people with psychosis are not usually aggressive and are at a much higher risk of harming themselves than others.	O(A) socorrista deve estar ciente de que pessoas com transtornos psicóticos não são usualmente agressivas e que o risco de machucar a si mesma é muito maior do que machucar os outros.
The first aider should know that certain symptoms of psychosis (e.g. visual or auditory hallucinations) can cause people to become aggressive.	O(A) socorrista deve saber que certos sintomas psicóticos (como alucinações visuais e auditivas) podem fazer com que a pessoa se torne agressiva.
If the person becomes aggressive, the first aider should be aware that the person’s aggression may be exacerbated by the first aider taking certain steps, e.g. involving the police.	Se a pessoa se tornar agressiva, o(a) socorrista deve estar ciente que a agressividade da pessoa pode ser exacerbada por certas ações tomadas pelo(a) socorrista, como envolver a polícia.
How to respond if the person is being aggressive	Como responder se a pessoa estiver sendo agressiva
If the person is behaving aggressively, the first aider should not respond in a hostile, disciplinary, argumentative or challenging manner.	Se a pessoa estiver se comportando de forma agressiva, o(a) socorrista não deve responder de forma hostil, disciplinar, argumentativa ou desafiadora.
If the person is behaving aggressively, the first aider should not threaten the person as this may increase fear or prompt aggressive behaviour.	Se a pessoa estiver se comportando de forma agressiva, o(a) socorrista não deve ameaçar a pessoa, pois isso pode aumentar seu medo ou provocar um comportamento agressivo.
De-escalation when the person is behaving aggressively	Diminuindo a tensão quando a pessoa está se comportando de forma agressiva
If the person is behaving aggressively, the first aider should avoid asking the person too many questions as this can spark defensiveness and further anger.	Se a pessoa estiver se comportando de forma agressiva, o(a) socorrista deve evitar fazer muitas perguntas à pessoa, pois isso pode desencadear uma atitude defensiva e mais raiva ainda.
(new) If the person is behaving aggressively, the first aider should not leave the person alone.	Se a pessoa estiver se comportando de forma agressiva, o(a) socorrista não deve deixa-la sozinha.
Safety considerations when the person is behaving aggressively	Considerações de segurança quando a pessoa está se comportando de forma agressiva
If the person’s aggression escalates out of control, the first aider should remove themselves from the situation and call emergency services.	Se a agressividade da pessoa estiver fora de controle, o(a) socorrista deve retirar-se da situação e deve chamar os serviços de emergência.
Calling for help if the person is behaving aggressively	Pedindo ajuda caso a pessoa esteja se comportando de forma agressiva
The first aider should let the police know whether or not the person has a weapon.	O (A) socorrista deve deixar a polícia saber se a pessoa tem ou não uma arma.
SELF-CARE FOR THE FIRST AIDER	AUTOCUIDADO PARA O SOCORRISTA
Self-care for the first aider	Autocuidado para o(a) socorrista
The first aider should look after their own mental health and wellbeing.	O (A) socorrista deve se preocupar com sua própria saúde mental e bem-estar.
The first aider should know that it is common to experience negative feelings (e.g. shock, fear, sadness, anger, frustration) as a result of supporting the person.	O(A) socorrista deve saber que é comum vivenciar sentimentos negativos (como choque, medo, tristeza, raiva e frustração) como resultado de ajudar a pessoa.
If the first aider is finding their role stressful, they should seek support for themselves (e.g. through support groups and organisations, a mental health professional or a supportive friend), while maintaining confidentiality.	Se o(a) socorrista estiver achando seu papel estressante, ele(a) deve procurar suporte para si mesmo (como através de grupos de suporte e organizações, um profissional de saúde mental ou um amigo de confiança), enquanto mantém confidencialidade.
The first aider should try self-help strategies to reduce any stress they experience, e.g. relaxation methods, regular exercise, sleep, healthy diet.	O(A) socorrista deve tentar estratégias de auto-ajuda para reduzir qualquer experiência estressante, como métodos de relaxamento, exercícios regulares, dormir, dieta saudável…
The first aider should not put pressure on themselves to find solutions to all the person's problems.	O(A) socorrista não deve pressionar si mesmo ou outros para achar soluções para todos os problemas da pessoa.
Notes. Colour-coding: Grey=sections (in bold) and sub-sections; Green font: new endorsed items created from panellists' comments (n=8).
See "Methods" and "Results" sections of the paper for more details.

## Sheet: ENG and BRA comparison
Table S4. Comparison between Brazilian and English-language revised (2019) MHFA guidelines for psychosis
English statement	Portuguese statement	Included in the English-language 2019 guidelines?	Included in the Brazilian guidelines?*
RECOGNISING AND ACKNOWLEDGING THAT SOMEONE MAY BE EXPERIENCING PSYCHOSIS	RECONHECENDO QUE ALGUÉM PODE ESTAR VIVENCIANDO PSICOSE
The first aider should be able to recognise the early signs and symptoms of psychosis.	O (A) socorrista deve estar apto (a) a reconhecer os sinais e sintomas precoces de um transtorno psicótico.	YES	YES
The first aider should be aware that changes that are very out of character for the person may be early signs of psychosis.	O (A) socorrista deve estar ciente de que mudanças abruptas no jeito de ser da pessoa pode significar sinais precoces de transtorno psicótico.	YES	YES
The first aider should be aware that a single sign or symptom does not necessarily indicate psychosis, but a group of signs or symptoms is more likely to.	O (A) socorrista deve estar ciente de que um grupo de sinais e sintomas está mais associado a um transtorno psicótico do que um único sinal ou sintoma isoladamente.	YES	YES
The first aider should know that even if the person exhibits signs and symptoms of psychosis, they do not necessarily have a psychotic illness.	O (A) socorrista deve saber que mesmo que a pessoa apresente sinais ou sintomas psicóticos, ela não necessariamente tem um transtorno psicótico.	YES	YES
The first aider should be aware that signs and symptoms of psychosis may vary from person to person and can change over time.	O (A) socorrista deve estar atento para o fato de que sinais e sintomas de psicose podem variar de pessoa para pessoa e mudar de acordo com o período.	YES	YES
The first aider should be aware that the signs and symptoms of psychosis may appear suddenly or develop gradually over time.	O (A) socorrista deve estar atento para o fato de que os sinais ou sintomas de transtornos psicóticos podem aparecer de repente ou desenvolverem-se gradualmente ao longo do tempo.	YES	YES
The first aider should not ignore or dismiss signs and symptoms if they appear gradually or are unclear.	O (A) socorrista não deve ignorar ou dispensar sinais e sintomas se eles aparecerem gradualmente ou não forem claros.	YES	YES
The first aider should not assume that any signs and symptoms of psychosis will go away on their own.	O (A) socorrista não deve assumir que sinais e sintomas de um transtorno psicótico irão dissipar-se sozinhos.	YES	YES
The first aider should be aware that symptoms of psychosis can be present in a number of mental illnesses.	O (A) socorrista deve estar atento ao fato de que sintomas psicóticos podem estar presentes em diversos transtornos mentais.	YES	YES
The first aider should be aware that a person may experience psychosis as a single episode or as part of an ongoing illness, such as schizophrenia, bipolar disorder or dementia.	O (A) socorrista deve estar ciente de que a pessoa pode ter a experiência da psicose como um episódio único ou mesmo como parte do percurso de uma doença como esquizofrenia, transtorno bipolar ou demência.	YES	YES
The first aider should be aware that the symptoms of psychosis may be related to drug or alcohol use.	O (A) socorrista deve estar ciente de que sintomas psicóticos podem estar atrelados ao uso de drogas ou álcool.	YES	YES
The first aider should not assume that the person exhibiting signs and symptoms is 'just going through a phase', experiencing the normal ups and downs of life, or misusing substances.	O (A) socorrista não deve assumir a certeza de que uma pessoa que tem sinais e sintomas psicóticos está ‘apenas passando por uma fase’, vivenciando os altos e baixos da vida ou apenas usando drogas de forma recreacional.	YES	YES
The first aider should not dismiss changes in a young person's functioning or recurrent odd behaviour as being 'just a phase' or 'teenagers being teenagers'.	O (A) socorrista não deve tratar mudanças no comportamento de um jovem como sendo ‘apenas uma fase’ ou ‘adolescentes sendo adolescentes’.	YES	NO
The first aider should not dismiss the person's lack of motivation or interest in life as laziness, as this may be a symptom of psychosis.	O (A) socorrista não deve tratar a falta de motivação da pessoa como preguiça, visto que esse pode ser um sintoma da psicose.	YES	YES
The first aider should take into consideration the spiritual and cultural context of the person’s behaviours.	O (A) socorrista deve levar em consideração o contexto pessoal e espiritual do comportamento da pessoa.	YES	NO
If the first aider is unsure whether the person is experiencing psychosis, they should seek advice from a mental health professional.	Se o(a) socorrista não tiver certeza se a pessoa está tendo um episódio psicótico, ela deve buscar a ajuda de um profissional de saúde mental.	YES	YES
If the first aider is unsure whether the person is experiencing psychosis, they should tactfully ask the person's friends or family whether the person has a diagnosis of psychosis or has experienced psychosis.	Se o(a) socorrista não tiver certeza de que a pessoa está tendo um episódio psicótico, ele (a) deve perguntar aos amigos e familiares dessa pessoa se já houve algum diagnóstico de psicose ou se já houve a ocorrência de algum episódio pregresso de psicose.	NO	YES
The first aider should ask the person's family or friends if they have noticed any concerning changes in their behaviour.	O (A) socorrista deve questionar amigos e familiares em relação a percepção de alguma mudança de comportamento preocupante em relação a pessoa.	NO	YES
Knowing about psychosis	Informando-se sobre psicose
The first aider should try to learn more about psychosis, by seeking information from reputable online resources or mental health organisations.	O (A) socorrista deve tentar aprender mais sobre psicose, principalmente através da busca de informação confiável em redes online reputáveis ou em organizações de saúde mental.	NO	YES
The first aider should be aware that treatment is most effective when psychosis is detected early.	O (A) socorrista deve estar ciente de que o tratamento é mais eficaz quando o transtorno psicótico é detectado precocemente.	YES	YES
The first aider should be aware of the range of factors that may trigger psychosis, e.g. substance misuse, extreme stress or trauma.	O (A) socorrista deve estar ciente da enorme gama de fatores que podem agir como gatilhos para um transtorno psicótico, como por exemplo uso de substâncias, estresse extremo ou traumas.	YES	YES
The first aider should know that the person may be aware of what is happening to them, may have no insight at all, or may not accept that they are unwell.	O (A) socorrista deve saber que a pessoa pode não estar ciente do que está acontecendo com ela, não ter percepção ou não aceitar de que não está bem.	YES	YES
The first aider should know that the person is experiencing symptoms that are beyond their control and should not blame them or take their actions personally.	O (A) socorrista deve saber que a pessoa está vivenciando sintomas que estão além de seus controles e não se deve culpá-las ou levar suas ações de forma pessoal.	YES	YES
The first aider should be aware that people experiencing psychosis or schizophrenia do not have 'split personalities'.	O (A) socorrista deve estar ciente de que pessoas que apresentam psicose ou esquizofrenia não tem ‘dupla personalidade’.	YES	YES
The first aider should be aware that psychosis is not contagious.	O (A) socorrista deve estar ciente de que transtornos psicóticos não são contagiosos.	NO	YES
The first aider should be aware that psychosis is not an intellectual disability.	O (A) socorrista deve estar ciente de que transtornos psicóticos não são considerados incapacidade intelectual.	YES	YES
The first aider should be aware that psychosis can be very distressing and disruptive for the person.	O (A) socorrista deve estar ciente de que transtornos psicóticos são estressantes e perturbadores para a pessoa.	YES	YES
The first aider should be aware that psychosis can be very distressing and disruptive for people around the person.	O (A) socorrista deve estar ciente de que transtornos psicóticos podem ser muito estressantes e perturbadores para aqueles que vivem em torno da pessoa.	YES	YES
The first aider should be aware that psychosis can have a major impact on the person's everyday life, relationships, work or study.	O (A) socorrista deve estar ciente de que transtornos psicóticos tem um impacto grande na vida das pessoas, assim como em seus relacionamentos, trabalho ou estudos.	YES	YES
The first aider should be aware that the person may experience multiple episodes of psychosis with periods of wellness in between.	O (A) socorrista deve estar ciente de que a pessoa pode vivenciar múltiplos episódios de psicose com períodos de bem-estar entre eles.	YES	YES
The first aider should be aware that the person may lack social support because they isolate themselves or their behaviour leads others to withdraw from them.	O (A) socorrista deve estar ciente de que a pessoa pode ter déficit no suporte social porque ela tende a se isolar ou seu comportamento acaba afastando as pessoas dela.	YES	YES
The first aider should be aware that social support can be helpful for the person.	O (A) socorrista deve estar ciente de que suporte social pode ser de grande ajuda para a pessoa.	YES	YES
The first aider should be aware that they may feel a range of emotions (e.g. shock, confusion or guilt) when they realise someone close to them is experiencing symptoms of psychosis, and that these are common reactions.	O (A) socorrista deve estar ciente de que ele pode vir a sentir uma variada gama de emoções (como por exemplo choque, confusão ou culpa) quando eles percebem que alguém próximo a ele(a) está vivenciando sintomas de psicose e que essas são reações comuns.	YES	YES
APPROACHING THE PERSON	APROXIMANDO-SE DA PESSOA
When and how to approach the person	Quando e como abordar a pessoa
Where possible, first aider should prepare what they are going to say before approaching the person, e.g. by preparing two or three questions to ask the person.	Onde for possível, o (a) socorrista deve preparar o que ele(a) irá falar antes de abordar a pessoa, como por exemplo, preparar dois ou três questões para perguntar para ela.	NO	NO
The first aider should have resources with them that they can share with the person.	O (A) socorrista deve ter recursos para poder dividir com a pessoa.	NO	NO
The first aider should be aware that a person developing psychosis may not reach out for help.	O (A) socorrista deve estar ciente de que a pessoa que está desenvolvendo um transtorno psicótico pode não buscar por ajuda.	YES	YES
The first aider should approach the person rather than waiting to see if they reach out for help.	O (A) socorrista deve abordar a pessoa e não esperar que a mesma busque por ajuda.	NO	NO
The first aider should let the person know that they would like to help and then wait for the person to approach them.	O (A) socorrista deve deixar a pessoa saber de que ele (a) gostaria de ajudar e então deixar a pessoa abordá-lo (a).	NO	NO
If the first aider does not know the person very well, they should not let this prevent them from approaching the person about their concerns.	Se o (a) socorrista não conhecer a pessoa muito bem, ele (a) não deve deixar isso atrapalhar a sua abordagem sobre suas preocupações com ela.	NO	YES
The first aider should try to initiate a conversation with the person about their concerns as quickly as possible.	O (A) socorrista deve tentar iniciar uma conversa com a pessoa sobre suas preocupações assim que possível.	NO	NO
The first aider should approach the person face-to-face, if possible.	O (A) socorrista deve abordar a pessoa cara-a-cara, se possível.	NO	NO
The first aider should avoid approaching the person using methods of communication that could lead to misunderstandings, (e.g. text, email, social media), unless there is no other option.	O (A) socorrista deve abordar a pessoa evitando métodos de comunicação que possam levar a erros de interpretação (como por exemplo e-mails e mídias sociais), a menos que não exista outra opção.	NO	NO
The first aider should approach the person for a one-on-one conversation, rather than a group discussion.	O (A) socorrista deve abordar a pessoa para uma conversa privada em detrimento de uma discussão em grupo.	YES	NO
The first aider should try to approach the person in an environment that is likely to be safe, comforting and free of distractions.	O (A) socorrista deve tentar abordar a pessoa em um ambiente seguro, confortável e livre de distrações.	YES	YES
The first aider should ask the person where they would like to meet.	O (A) socorrista deve questionar a pessoa sobre onde ela gostaria de se encontrar com ele(a).	NO	NO
If the first aider cannot find the ideal time and place to talk to the person, they should still approach the person about their concerns rather than delaying the conversation.	Se o (a) socorrista não encontrar a hora e local ideal pra conversar com a pessoa, ele (a) ainda deve abordar a pessoa acerca de suas preocupações ao invés de postergar a conversa.	NO	NO
The first aider should allow adequate time to have a conversation with the person, so that it is not rushed.	O (A) socorrista deve reservar um tempo adequado para ter a conversa com a pessoa, assim ela não será apressada.	YES	YES
If the person wants to talk to the first aider but the first aider does not have time to, the first aider should tell the person this and offer to meet them another time when they can give them their full attention.	Se a pessoa quiser conversar com o (a) socorrista mas este (a) não tiver tempo para isso, o (a) socorrista deverá falar isso à pessoa e oferecer outro horário no qual possa dedicar atenção exclusiva à conversa.	YES	NO
The first aider should try to be calm when approaching the person, regardless of the person's emotional state.	O (A) socorrista deve tentar estar calmo quando abordar a pessoa, apesar de seu estado emocional pessoal.	YES	YES
The first aider should try to find a time to talk to the person when both they and the person are calm.	O (A) socorrista deve tentar encontrar tempo para falar com a pessoa quando ambos estiverem calmos.	NO	YES
The first aider should approach the person when they feel the person is most likely to be receptive.	O (A) socorrista deve tentar abordar a pessoa quando ele (a) sentir que a pessoa estará receptiva.	NO	NO
The first aider should approach the person when they feel the person is most likely to be cooperative.	O (A) socorrista deve abordar a pessoa quando ele(a) sentir que a pessoa estiver mais cooperativa.	NO	NO
The first aider should approach the person in a caring and non-judgmental manner.	O (A) socorrista deve abordar a pessoa de modo gentil e sem julgamentos.	YES	YES
The first aider should tailor their approach and interaction to the way the person is behaving, e.g. if the person is suspicious and is avoiding eye contact, the first aider should be sensitive to this and give the person the space they need.	O (A) socorrista deve adaptar sua abordagem e interação à maneira como a pessoa está se comportando, como por exemplo, se a pessoa estiver desconfiada e evitando contato direto com o olhar, o (a) socorrista deve ser sensível a isso e dar à pessoa o espaço de que ela necessita.	YES	YES
The first aider should not use the term ‘psychosis’ but rather discuss any concerning changes in thoughts, feelings or behaviour that they have noticed in the person.	O (A) socorrista não deve usar o termo ‘psicose’ mas sim discutir quaisquer preocupações nos pensamentos, sentimentos ou comportamento que podem ter sidos notados na pessoa.	YES	YES
The first aider should not approach the person when they are feeling frustrated by the person's behaviour.	O(A) socorrista não deve aproximar-se da pessoa quando ele(a) estiver sentindo-se frustrado(a) com o comportamento da pessoa.	NO	NO
The first aider should not approach the person to discuss their concerns when the person is in a distracted, agitated.	O(A) socorrista não deve aproximar-se da pessoa para discutir suas preocupações quando a pessoa estiver distraída ou agitada.	NO	NO
The first aider should not approach the person in a confrontational manner.	O(A) socorrista não deve abordar a pessoa de forma confrontadora.	YES	YES
COMMUNICATION (NON-CRISIS SITUATION)	COMUNICAÇÃO (SITUAÇÃO SEM CRISE)
Guidelines for good communication	Diretrizes para uma boa comunicação
The first aider should convey empathy when communicating with the person.	O (A) socorrista deve demonstrar empatia quando estiver se comunicando com a pessoa.	YES	YES
The first aider should ask the person simple and direct questions.	O (A) socorrista deve questionar a pessoa com perguntas simples e diretas.	YES	YES
The first aider should ask the person open-ended questions.	O (A) socorrista deve realizar perguntas abertas.	NO	NO
The first aider should use everyday language (e.g. 'stress') to normalise the person's experiences.	O (A) socorrista deve usar linguagem cotidiana (ex: estresse) para normalizar as experiências da pessoa.	YES	NO
The first aider should avoid using psychiatric terms when talking to the person.	O (A) socorrista deve evitar usar termos psiquiátricos quando estiver conversando com a pessoa.	NO	NO
The first aider should try to avoid using stigmatising terms that may make the person feel defensive, e.g. crazy, nuts, psycho.	O (A) socorrista deve tentar evitar usar termos estigmatizantes que podem levar a pessoa à defensiva, como louco ou psicótico.	YES	YES
As far as possible, the first aider should let the person set the pace and style of the interaction.	Assim que possível, o (a) socorrista deve deixar a pessoa ditar o ritmo e estilo da conversa.	YES	NO
Body language considerations	Considerações sobre linguagem corporal
The first aider should try to minimise body language that show distress or nervous behaviour, e.g. jiggling legs, fidgeting or nail biting.	O (A) socorrista deve tentar minimizar a linguagem corporal que mostra desconforto ou nervosismo, como inquietação, balançar as pernas ou roer as unhas.	YES	YES
The first aider should lean toward the person to show interest when talking to them.	O (A) socorrista deve inclinar-se em direção a pessoa para mostrar interesse ao conversar com ela.	NO	NO
The first aider should maintain eye contact when talking to the person, without staring at them.	O (A) socorrista deve manter contato visual quando conversar com a pessoa, sem ficar encarando ela.	NO	YES
The first aider should face the person squarely when talking to them.	O (A) socorrista deve olhar diretamente para a pessoa quando estiver conversando com ela.	NO	NO
The first aider should not touch the person without their permission.	O (A) socorrista não deve tocar a pessoa sem sua permissão.	YES	YES
If the person is sitting down, the first aider should not stand over them or hover near them.	Se a pessoa estiver sentada, o (a) socorrista não deve ficar em pé ou rondar em torno dela.	YES	YES
Listening non-judgmentally	Ouvindo sem julgamento
The first aider should listen to the person non-judgmentally.	O (A) socorrista deve ouvir a pessoa sem julgamentos.	YES	YES
The first aider should listen carefully to the person and reflect what they hear so the person knows that they are listening.	O (A) socorrista deve ouvir atentamente a pessoa e refletir acerca do que ouve para assim a pessoa saber que ele (a) está ouvindo.	YES	YES
The first aider should recap what the person has said in different words to check that they have understood correctly.	O (A) socorrista deve recapitular o que a pessoa disse em diferentes palavras para checar se está entendendo corretamente.	NO	YES
The first aider should ask the person clarifying questions to show that they are listening.	O (A) socorrista deve questionar à pessoa perguntas de esclarecimento para mostrar que ele(a) está ouvindo.	YES	YES
The first aider should show the person they are listening by saying things such as, "okay" and "I see".	O (A) socorrista deve mostrar à pessoa que ele está ouvindo através do uso de palavras como “sim” e “entendo”.	NO	YES
The first aider should acknowledge what the person is saying and how they are feeling, e.g. "that sounds really upsetting" or "it sounds like you don't know what to do".	O (A) socorrista deve reconhecer o que a pessoa está dizendo e como ela está se sentindo dizendo coisas como “isso soa realmente ruim” ou “me parece que você não sabe o que fazer”.	YES	NO
TALKING WITH THE PERSON (NON-CRISIS SITUATION)	FALANDO COM A PESSOA (SITUAÇÃO SEM CRISE)
Talking to the person about their symptoms	Conversando com a pessoa sobre seus sintomas
The first aider should try to find some common ground for discussion, gradually building up towards more specific questions about what the person is experiencing.	O (A) socorrista deve tentar encontrar base comum para a discussão, gradualmente construindo questões mais específicas sobre o que a pessoa mostra estar vivenciando.	YES	YES
The first aider should not speculate to the person about a diagnosis.	O (A) socorrista não deve especular sobre o diagnóstico da pessoa.	YES	NO
The first aider should tell the person that they have noticed the person seems to be going through a tough time.	O (A) socorrista deve dizer a pessoa que ele (a) percebeu que ela parece estar passando por momentos difíceis.	NO	NO
The first aider should focus on symptoms that the person is likely to feel more comfortable talking about, e.g. sleep problems rather than hearing voices.	O (A) socorrista deve focar nos sintomas que a pessoa provavelmente estará mais confortável para falar sobre, como, por exemplo, problemas para dormir ao invés de ouvir vozes.	NO	NO
The first aider should make gentle enquiries about any experiences the person is having that may be affecting their behaviour, e.g. hearing voices, unusual beliefs.	O (A) socorrista deve fazer inquirições gentis sobre quaisquer experiências que a pessoa esteja tendo e que esteja afetando seu comportamento, como ouvir vozes ou pensamentos não usuais.	NO	YES
The first aider should ask the person to explain what they are experiencing in order to gain an understanding of the person's experiences from their own perspective.	O (A) socorrista deve pedir para a pessoa explicar o que ela está vivendo com o objetivo de obter entendimento das experiências da pessoa a partir de sua própria perspectiva.	YES	NO
The first aider should allow the person to talk about their experiences, feelings and beliefs if they want to.	O (A) socorrista deve permitir que a pessoa fale sobre suas experiências, sentimentos e crenças se ela assim desejar.	YES	YES
The first aider should ask the person whether they have noticed changes in their own behaviour.	O (A) socorrista deve questionar a pessoa em relação a percepção de mudanças em seu comportamento.	NO	NO
If the person has noticed changes in their behaviour, the first aider should ask whether they are distressed by these changes.	Se a pessoa tiver notado mudanças em seu comportamento, o(a) socorrista deve perguntar se ela se sente incomodada com essas mudanças.	YES	YES
The first aider should ask the person how long they have been experiencing symptoms.	O (A) socorrista deve perguntar à pessoa por quanto tempo ela tem sentido esses sintomas.	YES	YES
The first aider should be aware that the person may be vague when describing their symptoms, and may emphasise physical symptoms over symptoms of mental illness.	O (A) socorrista deve estar ciente de que a pessoa pode ser vaga quando estiver descrevendo seus sintomas e pode dar mais ênfase nos sintomas físicos em detrimento dos sintomas mentais.	YES	YES
The first aider should ask the person if they want to talk about how they are feeling.	O (A) socorrista deve perguntar à pessoa se ela quer conversar sobre como ela está se sentindo.	YES	YES
The first aider should not probe or investigate details of the person's psychotic symptoms, e.g. by asking questions such as "what happens when you hear voices?" or "what do the voices say to you?".	O (A) socorrista não deve sondar ou investigar detalhes dos sintomas psicóticos da pessoa através de perguntas como, por exemplo: “o que acontece quando você ouve vozes?” ou “o que as vozes dizem pra você?”.	NO	NO
The first aider should present their concerns to the person as their own opinion by using 'I' statements, e.g. "I have noticed…" or "I feel that…".	O (A) socorrista deve apresentar suas preocupações à pessoa como oriundas de sua própria opinião, utilizando para isso termos como “ eu tenho percebido...” ou “eu sinto que...”	NO	NO
The first aider should state, using specific behavioural examples, why they are concerned about the person, e.g. "the other day you looked frightened and were saying things that I didn't understand."	O (A) socorrista deve declarar, usando exemplos comportamentais específicos, o porquê de estar preocupado com a pessoa. Por exemplo: “ No outro dia você parecia apavorado e dizia coisas que eu não entendi”.	NO	NO
The first aider should focus on just one of their concerns, rather than trying to discuss everything at once.	O (A) socorrista deve focar em apenas uma de suas preocupações por vez, ao invés de tentar discutir todas de uma vez.	NO	NO
If the person is not paranoid, the first aider should ask a group of the person's trusted friends or family to talk to the person, as this can give a sense of agreement and concern, and minimise the chance that the person will turn on the first aider.	Se a pessoa não estiver paranoide, o (a) socorrista deve pedir à algum grupo de familiares ou amigos confiáveis para conversar com a pessoa, de modo que isso possa trazer um senso de concordância e preocupação mútuos e minimizar as chances da pessoa se virar contra o (a) socorrista.	NO	NO
If the first aider is aware that the person has been prescribed medication for psychosis, they should check whether they are still taking it.	Se o (a) socorrista estiver ciente de que a pessoa tem prescrição de medicação para transtorno psicótico, ele(a) deve checar se a pessoa ainda está tomando os medicamentos.	NO	YES
If the first aider finds out the person is not taking their prescribed medication they should encourage them to do so.	Se o(a) socorrista descobrir que a pessoa não está tomando sua medicação prescrita, ele(a) deve encorajar a pessoa à tomá-la.	NO	YES
If the person is having trouble making decisions, the first aider should limit the number of options they offer the person.	Se a pessoa estiver tendo problemas para tomar decisões, o(a) socorrista deve limitar o número de opções oferecidas à ela.	YES	NO
Dealing with problems during the discussion	Lidando com problemas durante a conversa
The first aider should recognise that even if the person does realise they are unwell, their confusion and fear about what is happening to them may lead them to deny that there is anything wrong.	O (A) socorrista deve reconhecer que mesmo que a pessoa perceba que ela não está bem, a confusão e o medo sobre o que está acontecendo com ela pode levá-la a negar que há algo errado.	YES	YES
The first aider should be aware that several conversations may be necessary before the person is open to talking.	O (A) socorrista deve estar ciente de que diversas conversas podem ser necessárias antes da pessoa se abrir para falar.	YES	YES
The first aider should be aware that the person may be frightened by their thoughts and feelings.	O (A) socorrista deve estar ciente de que a pessoa pode estar assustada com seus pensamentos e sentimentos.	YES	YES
The first aider should be aware that the person may react with emotions which don't seem to fit the context of the conversation, e.g. laughing.	O (A) socorrista deve estar ciente de que a pessoa pode reagir com emoções que não parecem se adequar ao contexto da conversa, como dar risadas, por exemplo.	YES	YES
If the conversation with the person becomes stressful or emotionally charged, the first aider should take a break to allow them and the person to calm down.	Se a conversa com a pessoa se tornar estressante ou emocionalmente desafiante, o(a) socorrista deve dar um tempo para permitir que ele(a) e a pessoa se acalmem.	YES	YES
If the person is distressed by their experiences, the first aider should ask the person what will help them to feel safe or in control.	Se a pessoa estiver angustiada por suas experiências, o (a) socorrista deve questionar a pessoa o que iria ajudá-la a se sentir segura e no controle da situação.	YES	YES
The first aider should avoid being negative or pessimistic when talking to the person about their future.	O (A) socorrista deve evitar ser negativo ou pessimista quando estiver falando com a pessoa em relação a seu futuro.	YES	YES
The first aider should not continue talking about a topic if it is distressing for the person.	O (A) socorrista não deve continuar falando de um tópico se este trouxer angústia para a pessoa.	NO	NO
If the person denies anything is wrong or does not wish to talk about what they are experiencing, the first aider should point out changes that they have noticed in the person's behaviour	Se a pessoa negar que tem algo de errado ou não quiser falar sobre o que está acontecendo, o(a) socorrista deve apontar mudanças que ele(a) notou no comportamento dela.	NO	YES
If the person denies anything is wrong or does not wish to talk about what they are experiencing, the first aider should focus on listening rather than trying to change the person's mind.	Se a pessoa negar que tem algo de errado ou não quiser falar sobre o que está acontecendo, o(a) socorrista deve concentrar-se em ouví-la ao invés de tentar mudar o que ela pensa.	YES	YES
If the person denies anything is wrong or does not wish to talk about what they are experiencing, the first aider should ask the person if there is anything specific they can do to help them.	Se a pessoa negar que tem algo de errado ou não quiser falar sobre o que está acontecendo, o(a) socorrista deve perguntar à pessoa se tem alguma coisa que ele(a) pode fazer para ajudá-la.	YES	YES
If the person denies anything is wrong or does not wish to talk about what they are experiencing, the first aider should continue trying to have a conversation with the person until the person makes it clear that they do not want to talk.	Se a pessoa negar que tem algo de errado ou não quiser falar sobre o que está acontecendo, o(a) socorrista deve continuar tentando conversar com a pessoa até que ela deixe claro que não quer conversar.	NO	NO
If the person denies anything is wrong or does not wish to talk about what they are experiencing, the first aider should let them know that they will be available to talk in the future.	Se a pessoa negar que tem algo de errado ou não quiser falar sobre o que está acontecendo, o(a) socorrista deve falar pra pessoa que ele(a) estará disponível para conversar no futuro.	YES	YES
If the person denies anything is wrong or does not wish to talk about what they are experiencing, the first aider should not argue with the person.	Se a pessoa negar que tem algo de errado ou não quiser falar sobre o que está acontecendo, o(a) socorrista não deve discutir com a pessoa.	YES	YES
If the person denies anything is wrong or does not wish to talk about what they are experiencing, the first aider should not insist that the person is unwell.	Se a pessoa negar que tem algo de errado ou não quiser falar sobre o que está acontecendo, o(a) socorrista não deve insistir que a pessoa não está bem.	YES	NO
If the person denies anything is wrong or does not wish to talk about what they are experiencing, the first aider should not try to force them to talk.	Se a pessoa negar que tem algo de errado ou não quiser falar sobre o que está acontecendo, o(a) socorrista não deve tentar forçá-la a falar.	YES	NO
f the first aider finds the person's behaviour annoying or irritating, they should understand that the situation may be mutually distressing.	Se o(a) socorrista achar irritante o comportamento da pessoa, ele(a) deve entender que a situação pode ser mutuamente angustiante.	YES	YES
f the first aider finds the person's behaviour annoying or irritating, they should let the person know how they are being affected.	Se o(a) socorrista achar irritante o comportamento da pessoa, ele(a) deve falar pra pessoa como ele(a) está sendo afetada.	NO	NO
f the first aider finds the person's behaviour annoying or irritating, they should let the person know without using aggressive language.	Se o(a) socorrista achar irritante o comportamento da pessoa, ele(a) deve contar isto pra pessoa de uma forma não agressiva.	NO	NO
COMMUNICATION DIFFICULTIES	DIFICULDADES DE COMUNICAÇÃO
The first aider should be aware that the person may not be able to communicate in the way they normally would, e.g. responding with unrelated answers, or drifting from one topic to another.	O (A) socorrista deve estar ciente de que a pessoa pode não ser capaz de se comunicar da forma como ela faria normalmente como, por exemplo, respondendo perguntas não relacionadas ou pulando de um assunto para outro.	YES	YES
The first aider should be aware that the person may miss nonverbal cues such as facial expression and tone of voice.	O (A) socorrista deve estar ciente de que a pessoa pode perder a linguagem não-verbal como a expressão facial ou tonalidade da voz.	YES	YES
The first aider should not assume that the person cannot understand what they are saying, even if the person’s response is limited.	O (A) socorrista não deve assumir que a pessoa não pode entender o que ele(a) está dizendo, mesmo que a resposta da pessoa seja limitada.	YES	NO
As the person may have difficulty following a conversation, the first aider should get to the point as quickly as possible.	Como a pessoa pode ter dificuldade em acompanhar a conversa, o(a) socorrista deve ir direto ao ponto assim que possível.	NO	NO
If the person is showing a limited range of feelings, the first aider should be aware that it does not mean that this is all they are feeling.	Se a pessoa estiver mostrando uma limitação de sentimentos, o(a) socorrista deve estar ciente de que isso não significa que isso é tudo o que a pessoa está sentindo.	YES	YES
The first aider should be aware that the person may be hearing voices, making it difficult for them to communicate.	O (A) socorrista deve estar ciente de que a pessoa pode estar ouvindo vozes, dificultando a sua comunicação.	YES	YES
If the person is behaving in an unusual way, the first aider should not draw attention to this or ask them about it.	Se a pessoa estiver se comportando de maneira incomum, o(a) socorrista não deve dirigir a atenção ou perguntar sobre isso.	NO	NO
If the person is having trouble communicating, the first aider should know that their presence alone can be reassuring for the person.	Se a pessoa estiver tendo problemas na comunicação, o(a) socorrista deve saber que apenas a sua presença pode ser reconfortante para a pessoa.	YES	NO
The first aider should avoid using complex language, e.g. metaphors or sarcasm.	O (A) socorrista deve evitar a utilização de linguagem complexa como, por exemplo, metáforas ou sarcasmo.	YES	YES
The first aider should avoid strong displays of emotion, both positive and negative.	O (A) socorrista deve evitar demonstrações excessivas de emoções, tanto positivas ou negativas.	NO	YES
Helping the person to communicate	Ajudando a pessoa a se comunicar
The first aider should allow the person enough time to respond to questions or statements, as they may have difficulty processing information.	O (A) socorrista deve permitir que a pessoa tenha tempo suficiente para responder questões caso ela tenha dificuldade em processar a informação.	YES	YES
If the person is having trouble with spoken communication, the first aider should try to communicate through writing.	Se a pessoa estiver tendo problemas com a comunicação falada, o (a) socorrista deve tentar se comunicar através da escrita.	NO	NO
If the person is distressed but has trouble expressing their feelings, the first aider should suggest words that might describe how the person is feeling.	Se a pessoa estiver angustiada mas apresentar dificuldades para expressar seus sentimentos, o(a) socorrista deve sugerir palavras que possam descrever como a pessoa está se sentindo.	NO	NO
The first aider should try to communicate clearly and simply and repeat things where necessary.	O (A) socorrista deve tentar se comunicar claramente e de forma simples e repetir o que foi dito, se necessário.	YES	YES
If the person's speech has become disorganised, the first aider should focus on an element of the conversation that makes sense.	Se o discurso da pessoa estiver desorganizado, o(a) socorrista deve tentar focar em algum elemento da conversa que tenha sentido.	NO	NO
If appropriate and feasible, the first aider should check with others who know the person for advice on the best way to communicate with them.	Se for apropriado e factível, o (a) socorrista deve buscar conselhos com pessoas próximas a pessoa sobre a melhor maneira de se comunicar com ela.	YES	NO
BEING SUPPORTIVE	APOIANDO
Being supportive and understanding	Sendo solidário(a) e compreensivo(a)
The first aider should reassure the person that they will be there to provide support.	O (A) socorrista deve reassegurar à pessoa que ele(a) estará presente para dar o suporte necessário.	YES	YES
The first aider should ask the person if, and how, they would like the first aider to support them.	O (A) socorrista deve perguntar à pessoa se, e como, ela gostaria de ser ajudada.	YES	YES
The first aider should make it clear to the person what they are willing and able to do to support them.	O (A) socorrista deve deixar claro para a pessoa que ele(a) está disposto e apto para ajudá-la.	YES	YES
The first aider should ask the person whether they would like practical support, e.g. arranging childcare for them or getting them to medical appointments.	O (A) socorrista deve perguntar à pessoa se ela gostaria de apoio prático como, por exemplo, solicitar cuidados para seus filhos ou levá-la para uma consulta médica.	YES	NO
If appropriate to the relationship, the first aider should maintain their usual interactions with the person, e.g. by involving them in social events.	Se for apropriado ao relacionamento, o(a) socorrista deve manter suas interações habituais com a pessoa, como por exemplo, o envolvimento da pessoa em eventos sociais.	NO	NO
If appropriate to the relationship, the first aider should continue to reach out to the person, e.g. to let the person know they are thinking about them and that they care.	Se for apropriado ao relacionamento, o(a) socorrista deve continuar entrando em contato com a pessoa, como por exemplo, dizer a pessoa que está pensando nela e que se importa com ela.	YES	NO
If appropriate to the relationship, the first aider should ask the person if it is ok to check in with them from time to time.	Se for apropriado ao relacionamento, o(a) socorrista deve perguntar à pessoa se está tudo bem em entrar em contato com ela de tempos em tempos.	YES	YES
If appropriate to the relationship, the first aider should encourage the person to look after their physical health, e.g. by maintaining a healthy lifestyle and regular medical check-ups.	Se for apropriado ao relacionamento, o(a) socorrista deve encorajar a pessoa a cuidar de sua saúde física, como por exemplo, mantendo um estilo de vida saudável e fazendo check-ups médicos regulares.	YES	YES
The first aider should ask the person if there are any current stressors that may be contributing to their symptoms.	O (A) socorrista deve questionar a pessoa sobre possíveis atuais estressores que possam estar contribuindo para seus sintomas.	YES	NO
If the first aider has ongoing contact with the person, they should watch for signs that indicate the person may be experiencing a worsening of their symptoms.	Se o(a) socorrista tiver contato contínuo com a pessoa, ele(a) deve observar sinais que possam indicar que haja piora nos sintomas.	YES	YES
In their ongoing interactions with the person, the first aider should not focus only on the person's mental health problems.	Em suas interações contínuas com a pessoa, o(a) socorrista não deve focar somente nos problemas mentais desta.	YES	YES
The first aider should accept that the person may not follow any suggestions the first aider makes.	O (A) socorrista deve aceitar que a pessoa talvez não siga nenhuma sugestão que ele (a) tenha feito.	YES	NO
If the person is distressed by their symptoms, the first aider should try to comfort them.	Se a pessoa estiver angustiada por seus sintomas, o (a) socorrista deve tentar confortá-la.	NO	YES
If the person is very fearful, the first aider should keep them company to reassure them that they are not alone.	Se a pessoa estiver muito insegura, o(a) socorrista deve fazer companhia para ela e reassegurar-lhe de que ela não está sozinha.	NO	YES
The first aider should not try to immediately provide the person with solutions.	O (A) socorrista não deve tentar fornecer soluções para a pessoa imediatamente.	YES	NO
The first aider should not threaten consequences in an attempt to change the person's behaviour.	O (A) socorrista não deve recorrer a ameaças com o objetivo de mudar o comportamento da pessoa.	YES	YES
The first aider should reassure the person that they are there to help the person and want to keep them safe.	O (A) socorrista deve reassegurar à pessoa que ele(a) está ali para ajudá-la e mantê-la segura.	YES	YES
If the first aider has had personal experience with psychosis, whether in themselves or others, they should let the person know, as it can be reassuring.	Caso o(a) socorrista não possua experiência pessoal com transtornos psicóticos, seja com ele(a) mesmo ou outros, ele(a) deve deixar a pessoa saber pois isso pode ser reconfortante para ela.	NO	NO
The first aider should tell the person that they understand that the person may be frightened by what they are experiencing.	O (A) socorrista deve dizer à pessoa que ele(a) entende que a pessoa possa estar assustada com a situação que ela está vivenciando.	YES	NO
The first aider should not tell the person that they understand completely what the person is experiencing.	O (A) socorrista não deve dizer à pessoa que ele(a) entende completamente o que ela está vivenciando.	YES	NO
The first aider should not tell the person to get their act together.	O (A) socorrista não deve dizer à pessoa para agirem juntos.	YES	NO
The first aider should not interrupt the person with a story about themselves, even if it's relevant.	O (A) socorrista não deve interromper a pessoa com história sobre si mesmo(a) mesmo que ela seja relevante.	NO	NO
The first aider should discuss the changes they have observed with those close to the person.	O (A) socorrista deve discutir as mudanças observadas com aqueles próximos à pessoa.	NO	NO
The first aider should discuss the changes they have observed with those close to the person, with the person's permission.	O (A) socorrista deve discutir as mudanças observadas com aqueles próximos à pessoa porém apenas com a permissão da mesma.	NO	NO
If the person is an adolescent, the first aider should offer to stay with them while they contact and speak to a parent or other trusted adult.	Se a pessoa for um(a) adolescente, o(a) socorrista deve oferecer companhia a ele(a) enquanto este(a) entra em contato ou conversa com um parente ou adulto de confiança.	YES	YES
Treating the person with dignity and respect	Tratando a pessoa com dignidade e respeito
The first aider should always treat the person with respect.	O (A) socorrista deve sempre tratar a pessoa com respeito.	YES	YES
The first aider should acknowledge to the person the courage it may have taken for them to talk to the first aider.	O (A) socorrista deve reconhecer na pessoa a coragem por ela vir conversar com o (a) socorrista.	YES	YES
The first aider should support the person in making their own decisions about their mental health.	O (A) socorrista deve estimular a pessoa a tomar suas próprias decisões em relação à sua saúde mental.	YES	NO
The first aider should avoid using patronising or trivialising statements when interacting with the person, e.g. "cheer up", "I'm sure it will pass" and "it could be worse".	O (A) socorrista deve evitar usar termos triviais quando estiver interagindo com a pessoa como, por exemplo “levante-se”, “eu tenho certeza que isso vai passar” ou “poderia ser pior”.	YES	YES
The first aider should not dismiss or ridicule the person, even if what they are saying doesn't make sense to them.	O (A) socorrista não deve repudiar ou ridicularizar a pessoa, mesmo que o que ela esteja dizendo não faça sentido para ele(a).	YES	YES
If the first aider is communicating with the person while others are present, the first aider should not speak about the person as though they are not there.	Se o(a) socorrista estiver se comunicando com a pessoa enquanto outros estão presentes, o(a) socorrista não deve falar sobre a pessoa como se ela não estivesse ali.	YES	YES
Unless the person is a danger to themselves or others, the first aider should respect their privacy and right to confidentiality.	A menos que a pessoa esteja em risco para si ou outrem, o(a) socorrista deve respeitar a sua privacidade e direito à confidencialidade.	YES	YES
If the first aider thinks they need to share any of the information the person has told them, they should get the person's agreement before doing so.	Se o(a) socorrista achar que precisa dividir alguma informação que a pessoa contou à ele(a), este(a) deve obter o consentimento dela antes.	NO	NO
The first aider should be tolerant of changes in the person's behaviour, unless their behaviour becomes dangerous or inappropriate.	O (A) socorrista deve ser tolerante com as mudanças no comportamento da pessoa, ao menos que seu comportamento se torne perigoso ou inapropriado.	YES	YES
The first aider should not express anger or frustration they may feel toward the person.	O (A) socorrista não deve expressar possíveis raiva ou frustração que eles possam vir a sentir em relação à pessoa.	YES	YES
If the person is upset by something the first aider has said or done, the first aider should apologise and acknowledge the person's feelings.	Se a pessoa estiver chateada com algo que o(a) socorrista tenha dito ou feito, o(a) socorrista deve se desculpar e reconhecer os sentimentos da pessoa.	YES	YES
The first aider should use statements that show their confidence in the person, e.g. "I know you'll do fine, you can handle it".	O (A) socorrista deve usar frases que mostrem que ele(a) confia na pessoa como, por exemplo, “eu sei que você conseguirá, você pode lidar com isso”.	NO	NO
The first aider should not attempt to take over or make decisions for the person without their involvement.	O (A) socorrista não deve tentar assumir o controle ou tomar decisões para a pessoa sem o envolvimento desta.	YES	NO
Encouraging other supports	Incentivando outros apoios
The first aider should ask the person if they have felt this way before, and if so, what they have done in the past that has been helpful.	O (A) socorrista deve perguntar a pessoa se ela já se sentiu dessa maneira antes e se a resposta for afirmativa, questionar o que foi útil para a melhora.	YES	YES
The first aider should encourage the person to attend a support group.	O (A) socorrista deve encorajar a pessoa a frequentar grupos de apoio.	NO	NO
The first aider should try to determine whether the person has a supportive social network and if they do, the first aider should encourage them to use these supports.	O (A) socorrista deve tentar perceber se a pessoa tem um bom suporte social e se a resposta for afirmativa, o(a) socorrista deve encorajá-la a usar esse suporte.	YES	YES
The first aider should encourage the person to continue with their usual social, recreational or work activities.	O (A) socorrista deve encorajar a pessoa a continuar com suas atividades sociais, recreacionais e de trabalho.	NO	NO
The first aider should encourage the person to try self-help strategies, e.g. relaxation methods, physical activity, good sleep habits.	O (A) socorrista deve encorajar a pessoa com estratégias de auto-ajuda como, por exemplo, métodos de relaxamento, atividade física e bons hábitos de sono.	YES	NO
The first aider should encourage the person to engage in a healthy lifestyle, e.g. regular exercise, healthy diet, not using substances.	O (A) socorrista deve encorajar a pessoa a se engajar em um modo de vida saudável, como por exemplo, estimular exercícios físicos regulares, dieta saudável e a abandonar o uso de substâncias.	NO	YES
The first aider should encourage the person to connect with a role model who can provide positive information about their own experiences.	O (A) socorrista deve encorajar a pessoa a se conectar com um modelo que possa prover informação positiva sobre suas próprias experiências.	NO	NO
The first aider should let the person know that there are programs that provide support for education and employment goals, if these are important to the person.	O (A) socorrista deve deixar a pessoa saber que existem programas que provém suporte educacional e para busca de empregos, se isso for importante para ela.	NO	YES
SUBSTANCE USE	USO DE SUBSTÂNCIAS
Substance use	Uso de substâncias
The first aider should discourage the person from using alcohol or other drugs, as these may worsen symptoms of psychosis.	O (A) socorrista deve desencorajar a pessoa a usar álcool ou outras drogas, pois essas podem piorar os sintomas de transtornos psicóticos.	NO	YES
The first aider should tell the person that alcohol and other drugs can make their symptoms worse.	O (A) socorrista deve dizer a pessoa que álcool e outras drogas podem fazem seus sintomas piorarem.	YES	YES
POSTNATAL PSYCHOSIS	PSICOSE PÓS-NATAL
Postnatal psychosis	Psicose pós-natal
If the first aider thinks a mother may be experiencing postnatal psychosis, they should call a mental health crisis team immediately, as it can escalate rapidly and delays in treatment can lead to increased risk for the mother and her baby.	Se o(a) socorrista achar que uma mãe possa estar vivenciando um transtorno psicótico pós-natal, ele(a) deve chamar ajuda especializada em saúde mental imediatamente, visto a possível rápida progressão do quadro e, que sem tratamento imediato, pode levar a riscos tanto para a mãe quanto para o bebê.	YES	YES
If a mother has delusions that involve her baby, the first aider should call a mental health crisis team immediately.	Se uma mãe tiver delírios que envolvam seu bebê, o(a) socorrista deve chamar ajuda especializada em saúde mental imediatamente.	YES	YES
If the first aider thinks a mother may be experiencing postnatal psychosis, they should ensure that someone is with her at all times until professional help is received.	Se o(a) socorrista achar que a mãe possa estar vivenciando psicose pós-natal, ele(a) deve assegurar-se que a mãe estará sempre acompanhada até receber a ajuda profissional de que necessita.	YES	YES
The first aider should try to involve the mother's partner or family in minimising any risk to the mother or baby.	O (A) socorrista deve tentar envolver o(a) parceiro(a) da mãe ou a família dela de modo a minimizar o risco para ela e para o bebê.	YES	YES
ENCOURAGING PROFESSIONAL HELP (in a non-crisis situation)	INCENTIVANDO AJUDA PROFISSIONAL (sem envolver uma situação de crise)
What the first aider should know about encouraging professional help	O que o socorrista deve saber sobre o incentivo à ajuda profissional
The first aider should know what services are available locally.	O (A) socorrista deve saber quais serviços estão disponíveis localmente.	YES	YES
The first aider should have some general knowledge about the types of treatment that can be helpful for psychosis.	O (A) socorrista deve ter conhecimento geral sobre os tipos de tratamento que podem ser úteis nos transtornos psicóticos.	YES	YES
The first aider should know about the local pathways to professional help, e.g. referral from a GP or family doctor in order to see a specialist.	O (A) socorrista deve saber sobre o método de encaminhamento para ajuda profissional como, por exemplo, o referenciamento de um médico generalista ou médico de família para um especialista.	YES	YES
Encouraging professional help - general	Incentivando ajuda profissional - geral
The first aider should treat the person as responsible and capable of making decisions about whether and when to seek professional help.	O (A) socorrista deve tratar a pessoa de modo que ela sinta-se responsável e capaz de tomar decisões sobre quando e como querer ou não procurar ajuda de um especialista.	NO	NO
The first aider should suggest to the person that they seek professional help.	O (A) socorrista deve sugerir a pessoa que ela procure ajuda profissional.	NO	YES
The first aider should tell the person that what they are experiencing could improve with appropriate professional help.	O (A) socorrista deve dizer a pessoa que o que ela está vivenciando pode melhorar com ajuda profissional apropriada.	YES	YES
When encouraging the person to seek professional help, the first aider should focus on particular symptoms that are concerning the person and how treatment may help.	Quando estiver encorajando a pessoa a buscar ajuda profissional, o(a) socorrista deve focar em sintomas específicos que estão preocupando a pessoa, de modo a afirmar como o tratamento pode ajudá-la.	NO	YES
The first aider should encourage the person to seek professional help by letting them know that if they were going through the same experience they would seek help.	O (A) socorrista deve encorajar a pessoa a procurar ajuda profissional através do testemunho de que se estivesse passando pela mesma experiência, ele(a) procuraria ajuda.	NO	NO
The first aider should try to find out what type of professional help the person believes will help them.	O (A) socorrista deve tentar descobrir qual tipo de profissional a pessoa acredita que pode ajudá-la	YES	NO
The first aider should convey that seeking professional help as soon as possible is important to prevent symptoms from getting worse, without putting pressure on the person to seek help.	O (A) socorrista deve transmitir a ideia de que procurar ajuda profissional assim que possível é importante para impedir que os sintomas piorem, sem pressionar a pessoa para que busque ajuda.	YES	YES
The first aider should encourage the person to seek appropriate professional help, as soon as possible, even if they are unsure whether the person is developing or experiencing psychosis.	O (A) socorrista deve encorajar a pessoa a procurar ajuda profissional adequada assim que possível, mesmo que ele(a) não tenha certeza de que a pessoa esteja desenvolvendo ou vivenciando um episódio psicótico.	NO	YES
The first aider should let the person know that their symptoms may be caused by a variety of medical conditions that require treatment.	O (A) socorrista deve deixar a pessoa saber que seus sintomas podem ser causados por uma variedade de condições médicas que necessitam de tratamento.	NO	YES
Because symptoms of psychosis may stem from physical illnesses, the first aider should encourage the person to see their GP or family doctor for a check-up.	Porque sintomas psicóticos podem se originar de doenças orgânicas, o(a) socorrista deve encorajar a pessoa a ver seu médico generalista ou médico de família para um check-up.	YES	YES
The first aider should convey a message of hope to the person by telling them that help is available and things can get better.	O(A) socorrista deve transmitir uma mensagem de esperança para a pessoa, dizendo a ela que a ajuda está disponível e as que as coisas irão melhorar.	YES	NO
The first aider should continue encouraging the person to seek professional help, even if challenges arise in the process of the person obtaining care.	O(A) socorrista deve continuar encorajando a pessoa a procurar ajuda profissional, mesmo que surjam desafios na obtenção do cuidado.	YES	YES
The first aider should not pressure the person to seek professional help, unless they are concerned for the person's safety.	O(A) socorrista não deve pressionar a pessoa a procurar ajuda profissional, a menos que ele(a) esteja preocupado com a segurança da pessoa.	NO	NO
The first aider should not be threatening or confrontational when encouraging the person to seek professional help.	O(A) socorrista não deve ser ameaçador ou confrontador quando encorajar a pessoa a procurar ajuda.	YES	YES
Providing the person with information and resources about professional help	Fornecendo informações e recursos sobre ajuda profissional à pessoa
The first aider should provide the person with a range of options for seeking professional help.	O(A) socorrista deve providenciar a pessoa uma gama de opções de ajuda profissional.	YES	NO
The first aider should provide the person with relevant resources (e.g. printed materials, websites, telephone numbers) and information about local services.	O(A) socorrista deve providenciar recursos relevantes para a pessoa, como material impresso, sites e números de telefone, e informações sobre serviços locais.	NO	NO
The first aider should let the person know that their GP or family doctor can be a good first point of contact when seeking professional help.	O(A) socorrista deve deixar claro para a pessoa que o seu médico generalista/de família pode ser um bom ponto de partida para ajudar na busca de ajuda profissional.	YES	YES
The first aider should ask the person whether they have a doctor they trust, and if they do, the first aider should encourage them to seek professional help from their doctor.	O(A) socorrista deve questionar a pessoa se ela possui um médico em quem confia, e em caso positivo, o(a) socorrista deve encorajá-la a procurar ajuda profissional com seu médico.	YES	YES
The first aider should let the person know that if they seek professional help from a GP or family doctor, they will receive an assessment and may be referred to specialist services.	O(A) socorrista deve deixar a pessoa saber que, se ela procurar ajuda profissional com um médico generalista ou médico de família, ela vai receber um encaminhamento e pode ser referenciada a um serviço especializado.	NO	YES
If the person asks for advice or suggestions regarding treatment, the first aider should tell the person that they are not qualified to discuss treatment options.	Se a pessoa questionar sobre conselhos e sugestões em relação ao tratamento, o(a) socorrista deve dizer a pessoa que ele(a) não é qualificado para discutir as opções de tratamento.	NO	NO
Supporting the person to seek professional help	Apoiando a pessoa a procurar ajuda profissional
The first aider should reassure the person that it is okay to seek help and point out that seeking help is a sign of strength rather than a sign of weakness or failure.	O(A) socorrista deve reassegurar a pessoa que é bom procurar ajuda e deixar claro que buscar ajuda é um sinal de força ao invés de um sinal de fraqueza ou falha.	YES	YES
The first aider should reassure the person that health professionals will be on their side.	O(A) socorrista deve reassegurar a pessoa que profissionais da área da saúde estarão ao seu lado.	NO	YES
The first aider should explain to the person that seeking professional help does not necessarily mean they will be hospitalised, as early treatment can take place in the community.	O(A) socorrista deve explicar a pessoa que procurar ajuda profissional não necessariamente significará que ela será hospitalizada, visto que o tratamento precoce pode ser realizado fora do hospital.	YES	YES
The first aider should explain to the person that a health professional must maintain confidentiality except in limited circumstances, e.g. if the person is at risk of harming themselves or others, or if directed to by a court.	O (A) socorrista deve explicar para a pessoa que um profissional de saúde deve manter confidencialidade exceto em determinadas circunstâncias, como se a pessoa estiver em risco de ferir a si mesmo ou outros ou se houver a determinação de um juiz.	YES	NO
The first aider should be aware of the influence that the person’s family may have, e.g. the family may encourage or discourage the person from obtaining the care that they need.	O (A) socorrista deve estar ciente da influência que a família da pessoa pode ter como, por exemplo, a família deve encorajar ou desencorajar a pessoa a obter o tratamento que precisa.	YES	YES
The first aider should offer to make an appointment for the person to see a health professional.	O (A) socorrista deve oferecer-se a marcar uma consulta para a pessoa com um profissional de saúde.	NO	NO
If the first aider makes an appointment on behalf of the person, they should request a longer one so the person will have adequate time to discuss their symptoms and concerns.	Se o(a) socorrista marcar uma consulta no lugar da pessoa, ele deve solicitar uma consulta mais longa para que a pessoa tenha tempo suficiente para discutir seus sintomas e suas preocupações.	NO	NO
The first aider should ask the person if they would like the first aider, or another relative or friend, to accompany them to their appointment.	O (A) socorrista deve perguntar a pessoa se ela gostaria que ele(a) mesmo ou alguma outra pessoa ou amigo acompanhasse ela na consulta.	YES	YES
If appropriate to the relationship, the first aider should reassure the person that they will support them while they seek and receive professional help.	Se for apropriado para a relação, o(a) socorrista deve reassegurar a pessoa que ele(a) irá apoiá-la enquanto ela buscar e receber ajuda profissional.	YES	YES
If the person is an adolescent, the first aider should offer to go with them when they seek professional help.	Se a pessoa for um adolescente, o(a) socorrista deve se oferecer a acompanhá-la quando ela for buscar ajuda profissional.	NO	NO
If the person is having difficulty getting advice or help, the first aider should encourage the person to contact a mental health advocacy or support agency, such as a CAPS* ("Centers for Psychosocial Care" - part of the Brazilian public health system)	Se a pessoa estiver tendo dificuldade em conseguir conselhos ou ajuda, o(a) socorrista deve encorajá-la a contatar uma agência de suporte em saúde mental como um CAPS (Centro de Assistência Psicossocial).	YES	YES
If the first aider wants to talk to a professional about their concerns for the person, they should get the person's permission before doing so.	Se o(a) socorrista quiser conversar com um profissional sobre suas preocupações em relação a pessoa, ele(a) deve pedir a permissão da pessoa antes de fazê-lo.	NO	NO
If the first aider provides any information to a health professional regarding the person, the first aider should tell the person what information they have shared.	Se o(a) socorrista dividir alguma informação em relação à pessoa com um profissional de saúde, ele(a) deve contar a ela qual informação ele(a) compartilhou.	NO	NO
The first aider should be aware that, while they are entitled to express their concerns about the person to the person's health professional and ask for their assistance, the health professional must maintain confidentiality and is therefore unlikely to provide any information.	O (A) socorrista deve estar ciente de que, embora tenha o direito de expressar suas preocupações sobre a pessoa para um profissional de saúde e solicitar sua assistência, o profissional deve manter a confidencialidade, portanto é improvável que este compartilhe qualquer informação ao caso.	YES	YES
If the person is having difficulty getting advice or help, the first aider should contact a mental health advocacy or support agency on behalf of the person.	Se a pessoa estiver tendo dificuldade de buscar ajuda ou conselhos, o(a) socorrista deve contatar um centro de suporte em saúde mental no lugar da pessoa.	NO	NO
If the person is an adolescent, the first aider should ensure that the adolescent gets an appointment to see a health professional.	Se a pessoa for um adolescente, o(a) socorrista deve assegurar-se de que esse adolescente irá ter uma consulta com um profissional de saúde.	NO	YES
If the person does seek professional help	Se a pessoa procurar ajuda profissional
If the person agrees to seek professional help, the first aider should help them to write a list of questions or points that they want to discuss with their health professional.	Se a pessoa concordar em buscar ajuda profissional, o(a) socorrista deve ajudá-la a escrever um lista de pontos sobre o que ela quer discutir com o profissional de saúde.	NO	NO
If the person agrees to seek professional help, the first aider should encourage them to request a longer appointment so they will have adequate time to discuss their symptoms and concerns.	Se a pessoa concordar em buscar ajuda profissional, o(a) socorrista deve encorajá-la a solicitar uma consulta mais longa, de modo que ela tenha tempo adequado para discutir seus sintomas e preocupações.	NO	NO
If the person agrees to see a GP or family doctor for a check-up, the first aider should contact the doctor to explain why they are concerned about the person.	Se a pessoa concordar em encontrar um médico generalista ou um médico de família para um check-up, o(a) socorrista deve contatar o médico para explicar porque ele(a) está preocupado com a pessoa.	NO	NO
If the person lacks confidence in the professional advice received, the first aider should encourage the person to seek a second opinion from another health professional.	Se a pessoa estiver sem confiança em relação ao profissional que a ajudou, o(a) socorrista deve encorajá-la a buscar uma segunda opinião de outro profissional.	NO	YES
If the first aider lacks confidence in the professional advice that the person has received, the first aider should encourage the person to seek a second opinion from another health professional.	Se o (a) socorrista não confiar na ajuda que o profissional de saúde tiver dado a pessoa, ele(a) deve encorajar a pessoa a procurar uma segunda opinião de outro profissional de saúde.	NO	NO
IF THE PERSON DOESN’T WANT PROFESSIONAL HELP (in a non-crisis situation)	SE A PESSOA NÃO QUISER AJUDA PROFISSIONAL (sem envolver uma situação de crise)
If the person doesn’t want professional help	Se a pessoa não quiser ajuda profissional
If the person does not want to seek professional help, the first aider should remain patient, as people experiencing psychosis often need time to recognise that they are unwell.	Se a pessoa não quiser procurar ajuda profissional, o(a) socorrista deve manter-se paciente, pois as pessoas que vivenciam psicose geralmente precisam de tempo para reconhecer que não estão bem.	YES	YES
If the person does not want to seek professional help, the first aider should calmly express their concern to the person about their choice to not seek help and the potential implications.	Se a pessoa não quiser procurar ajuda profissional, o(a) socorrista deve expressar calmamente sua preocupação em relação à escolha da pessoa de não procurar ajuda, e as possíveis implicações em relação à isto.	YES	YES
If the person does not want to seek professional help, the first aider should stress the potential benefits of getting help, such as relief from anxiety or frightening symptoms.	Se a pessoa não quiser procurar ajuda profissional, o(a) socorrista deve enfatizar os benefícios de obter ajuda, como por exemplo, melhora na ansiedade ou nos sintomas que a assustam.	YES	YES
If the person does not want to seek professional help, the first aider should be persistent in encouraging the person to seek help.	Se a pessoa não quiser procurar ajuda profissional, o(a) socorrista deve ser persistente em encorajar a pessoa a procurar ajuda.	NO	NO
If the person does not want to seek professional help, the first aider should be prepared to have several conversations with the person before they are willing to seek professional help.	Se a pessoa não quiser procurar ajuda profissional, o(a) socorrista deve estar preparado(a) para conversar várias vezes com a pessoa antes dela estar disposta/pronta a procurar ajuda profissional.	YES	NO
If the person does not want to seek professional help, the first aider should focus on trying to find something that the person agrees is a problem and then suggest that the person seek help for that, e.g. if the person says that they feel anxious around other people, the first aider should encourage them to seek help for anxiety.	Se a pessoa não quiser procurar ajuda profissional, o(a) socorrista deve concentrar-se em achar algo que a pessoa concorde que é um problema e, em seguida, sugerir que a pessoa procure ajuda para aquilo, como por exemplo, se a pessoa disser que se sente ansiosa perto de outras pessoas, o(a) socorrista deve incentivá-la a procurar ajuda para a ansiedade.	YES	NO
If the person does not want to seek professional help, the first aider should discuss their concerns with the person using examples of behaviour or problems they have noticed.	Se a pessoa não quiser procurar ajuda profissional, o(a) socorrista deve discutir suas preocupações com a pessoa, usando exemplos de comportamento ou problemas que ele(a) notou.	NO	NO
If the person does not want to seek professional help, the first aider should explore the reasons for this, e.g. not realising they are unwell, worries about stigma, or not knowing where to get help.	Se a pessoa não quiser procurar ajuda profissional, o(a) socorrista deve explorar as razões para isso, como por exemplo, a pessoa não percebe que está doente, ou ela está preocupada com discriminação/estigma ou não sabe onde obter ajuda.	YES	NO
The first aider should be aware that the person may not want professional help because they believe that others are trying to harm them.	O (A) socorrista deve estar ciente que a pessoa pode não querer buscar ajuda profissional porque ela acredita que outras pessoas estão tentando machucá-las.	YES	YES
If the person does not want to seek professional help, the first aider should not try to convince the person that they are experiencing psychosis.	Se a pessoa não quiser buscar ajuda profissional, o(a) socorrista não deve tentar convencer a pessoa de que ela está vivenciando um transtorno psicótico.	NO	NO
The first aider should try to maintain a good relationship with the person, as they may want the first aider’s help in the future.	O (A) socorrista deve tentar manter uma boa relação com a pessoa, de forma que ela possa querer a ajuda do(a) socorrista no futuro.	YES	YES
The first aider should be aware that the person has the right to refuse treatment, unless they meet the criteria for involuntary treatment.	O (A) socorrista deve estar ciente de que a pessoa tem o direito de recusar o tratamento, ao menos que ela possua critério para tratamento involuntário.	YES	YES
The first aider should never threaten the person with involuntary treatment or hospitalisation.	O (A) socorrista nunca deve ameaçar a pessoa com tratamento involuntário ou hospitalização.	YES	YES
Engaging other people if the person doesn’t want professional help	Envolvendo outras pessoas, caso a pessoa não queira ajuda profissional
The first aider should seek advice from others who have experience encouraging a person to seek professional help for psychotic symptoms.	O (A) socorrista deve buscar informações com outras pessoas que tenham experiência em encorajar pessoas com sintomas psicóticos a procurar ajuda.	NO	YES
The first aider should talk to the person’s family or close friends, as they may be able to facilitate the next step towards obtaining professional help for the person.	O (A) socorrista deve falar com a família ou amigos próximos da pessoa, de modo que eles sejam capazes de facilitar os próximos passos para obtenção de ajuda profissional para a pessoa.	NO	YES
The first aider should encourage them to talk to someone they trust about what they are experiencing.	O (A) socorrista deve encorajar a pessoa a falar com alguém de confiança sobre o que ela está vivenciando.	YES	YES
The first aider should consult with experts for advice on how best to support the person to seek professional help.	O (A) socorrista deve consultar-se com pessoas experientes para saber aconselhar e dar o melhor suporte para a pessoa em busca de ajuda profissional.	NO	YES
If the first aider shares information about the person with a health professional, they should request that this is kept confidential and used as sensitively as possible in order to protect their relationship with the person.	Se o(a) socorrista compartilhar informação sobre a pessoa com um profissional de saúde, ele(a) deve solicitar que esta mantenha a confidencialidade e use essas informações de forma coerente e sensível de forma a proteger a sua relação com a pessoa.	NO	YES
If the first aider does discuss their concerns about the person with a health professional, they should clearly describe their observations (e.g. exactly what the person has been doing and saying, where and when) so that they have all the necessary information.	Se o(a) socorrista dividir as suas preocupações sobre a pessoa com um profissional de saúde, ele(a) deve descrever claramente suas observações (ex: dizer exatamente o que a pessoa estava fazendo e falando, onde e quando) de modo que possam ter acesso a todas as informações necessárias.	YES	YES
If the person does not want to seek professional help, the first aider should let the person know about other options for help in their community, e.g. a home visit or community services.	Se a pessoa não quiser procurar ajuda profissional, o(a) socorrista deve possibilitar o acesso adela a outras opções de ajuda em sua comunidade, como visitas domiciliares ou serviços comunitários.	YES	YES
If the person does not recognise that they are unwell, the first aider should be aware that they might actively resist the first aider’s attempts to encourage them to seek help.	Se a pessoa não reconhecer que ela não está bem, o(a) socorrista deve estar ciente de que ela pode resistir ativamente às suas tentativas de encorajá-la a procurar ajuda.	YES	YES
HALLUCINATIONS AND DELUSIONS (in a non-crisis situation)	ALUCINAÇÕES E DELÍRIOS (sem envolver uma situação de crise)
Finding out about what the person is experiencing	Descobrindo pelo o que a pessoa está passando
The first aider should know that delusions or hallucinations are very real to the person.	O (A) socorrista deve saber que delírios e alucinações parecem reais para a pessoa.	YES	YES
If the person wants to talk about their hallucinations or delusions, the first aider should listen in order to demonstrate empathy and develop an understanding of what they are experiencing.	Se a pessoa quiser falar sobre suas alucinações ou delírios, o(a) socorrista deve ouví-la de modo a demonstrar empatia e desenvolver um entendimento em relação ao que ela está vivenciando.	YES	YES
The first aider should ask the person if they want to talk about what they are seeing or hearing.	O (A) socorrista deve perguntar a pessoa se ela quer falar sobre o que está vendo ou ouvindo.	YES	YES
The first aider should encourage discussion of the person's feelings rather than the content of their hallucinations or delusions.	O (A) socorrista deve encorajar a discussão dos sentimentos da pessoa ao invés de estimular que ela relate o conteúdo de suas alucinações ou delírios.	NO	NO
If the person is finding it challenging describing their hallucinations or delusions, the first aider should use other creative ways to help the person describe their experience, e.g. painting or acting.	Se a pessoa estiver encontrando dificuldades em descrever suas alucinações ou delírios, o(a) socorrista deve usar vias criativas para ajudar a pessoa a descrever a sua experiência, por exemplo, através da pintura ou atuação.	NO	NO
The first aider should encourage the person to consider the evidence for their delusion by asking questions in a non-judgmental and non-challenging way.	O (A) socorrista deve encorajar a pessoa a considerar seus delírios através do questionamento de questões sem críticas e sem julgamentos.	NO	YES
The first aider should ask questions about the content of the person’s delusions, particularly any elements that indicate the potential for harming themselves or others.	O (A) socorrista deve perguntar questões sobre o conteúdo dos delírios da pessoa, particularmente qualquer elemento que indique o potencial dela machucar a si ou aos outros.	NO	NO
Until the first aider knows the content and context of the person’s delusions, it is important to keep themselves safe from potentially aggressive reactions.	Até que o (a) socorrista saiba o conteúdo dos delírios da pessoa, é importante que ele(a) mantenha-se seguro de possíveis reações agressivas.	NO	YES
Responding to hallucinations and delusions	Respondendo a alucinações e delírios
The first aider should know that if the person is hearing voices, they may react through behaviours – such as talking to oneself, whispering to oneself – in response to the voices they are hearing.	O (A) socorrista deve saber que se a pessoa estiver ouvindo vozes, ela pode reagir através de comportamentos - como falar com si mesma, sussurrar para si mesma - em resposta às vozes que está ouvindo.	YES	YES
The first aider should gently and matter-of-factly tell the person that the content of their delusions is not common or real and that they do not share them.	O (A) socorrista deve falar a pessoa gentilmente e naturalmente que o conteúdo de seus delírios não é comum ou real e que eles não são compartilhados.	NO	NO
The first aider should acknowledge to the person that what they are experiencing is real to them, without confirming or denying their hallucinations or delusions, e.g. by stating "I accept that you hear voices or see things in that way, but it's not like that for me."	O (A) socorrista deve dizer à pessoa que o que ela está vivenciando é real para ela, sem confirmar ou negar suas alucinações ou seus delírios, como, por exemplo, dizendo “eu aceito que você ouça vozes ou veja as coisas dessa maneira, mas não é assim para mim”.	YES	NO
The first aider should try to empathise with how the person feels about their beliefs and experiences, without stating any judgments about the content of those beliefs and experiences.	O (A) socorrista deve tentar ter empatia em relação a como a pessoa se sente em relação às suas crenças e experiências, sem estabelecer julgamentos sobre o conteúdo dessas crenças e experiências.	YES	YES
The first aider should validate any part of the hallucination or delusion that is real, e.g. "Yes there was a person standing over there, but I did not hear him talking about you".	O (A) socorrista deve validar qualquer parte das alucinações ou delírios, como por exemplo: “ Sim, existe uma pessoa em pé ali, mas eu não ouvi ela falando de você”.	NO	NO
The first aider should not pretend to agree with the person's hallucinations or delusions.	O(A) socorrista não deve fingir que concorda com as alucinações ou delírios da pessoa.	YES	NO
The first aider should not try to reason with the person about their hallucinations or delusions.	O(A) socorrista não deve tentar discutir com a pessoa sobre suas alucinações ou delírios.	YES	NO
The first aider should not dismiss, minimise or argue with the person about their delusions or hallucinations.	O(A) socorrista deve invalidar, minimizar ou discutir com a pessoa sobre seus delírios ou alucinações.	YES	NO
The first aider should not act alarmed or embarrassed by the person’s hallucinations or delusions.	O(A) socorrista não deve agir alarmado ou envergonhado pelas alucinações ou delírios da pessoa.	YES	NO
The first aider should not laugh at or make fun of the person’s delusions or hallucinations.	O(A) socorrista não deve rir ou zombar dos delírios ou alucinações da pessoa.	YES	NO
The first aider should encourage the person to tell the voices to go away.	O (A) socorrista deve encorajar a pessoa a dizer para as vozes irem embora.	NO	NO
If the first aider feels uncomfortable, upset or embarrassed by the person's hallucinations or delusions, they should tell the person they do not want to talk about these.	Se o(a) socorrista de sentir desconfortável, chateado ou envergonhado pelas alucinações ou delírios, ele(a) deve dizer para a pessoa não falar sobre eles.	NO	NO
If the first aider feels uncomfortable, upset or embarrassed by the person's hallucinations or delusions, they should tell the person this.	Se o(a) socorrista se sentir desconfortável, chateado ou envergonhado pelas alucinações ou delírios da pessoa, ele(a) deve contar a pessoa sobre isso.	NO	NO
The first aider should encourage the person to read about hallucinations or delusions from a reputable source.	O (A) socorrista deve encorajar a pessoa a ler sobre alucinações ou delírios em fontes seguras.	NO	NO
The first aider should ask the person if they are afraid or confused.	O (A) socorrista deve perguntar a pessoa se ela está com medo ou confusa.	YES	NO
The first aider should let the person know that many people experience hearing voices.	O (A) socorrista deve deixar a pessoa saber que muitas pessoas também vivenciam experiências de ouvir vozes.	NO	NO
The first aider should try to distract the person from their hallucinations or delusions, e.g. by involving the person in something interesting.	O (A) socorrista deve tentar distrair a pessoa de suas alucinações e delírios, como tentar envolvê-la em algo interessante.	NO	NO
If appropriate, the first aider should try to use humour to calm the person.	Se for apropriado, o(a) socorrista deve tentar o bom humor para acalmar a pessoa.	NO	NO
If appropriate, the first aider should use gentle physical touch to calm the person.	Se for apropriado, o(a) socorrista deve tocar suavemente a pessoa de forma a acalmar a pessoa.	NO	NO
The first aider should tell the person it is possible for hallucinations or delusions to go away.	O (A) socorrista a pessoa que é possível que alucinações e delírios desapareçam.	NO	NO
The first aider should know that it is not helpful to encourage the person to try to stop hallucinations.	O (A) socorrista deve saber que não é útil encorajar a pessoa a tentar parar com as alucinações.	NO	NO
If it is appropriate to their relationship, the first aider should let the person know they love and support them, as this can help the person to feel safe.	Se for apropriado para a relação, o(a) socorrista deve deixar a pessoa saber que ele(a) ama e apoia ela, já que isso pode fazer com a pessoa se sinta segura.	YES	NO
If the first aider observes other people making jokes about or criticising the person, they should tell them to stop.	Se o(a) socorrista observar alguma pessoa fazendo piadas ou criticando a pessoa, ele(a) deve pedir que parem.	YES	YES
The first aider should avoid using the terms "hallucinations" or "delusions" when speaking to the person, as these terms may imply dismissal of the person’s ideas and experiences.	O (A) socorrista deve evitar usar termos como “alucinações” “ou delírios” quando estiver falando com a pessoa, pois esses termos podem implicar rejeição às ideias e experiências da pessoa.	NO	NO
The first aider should ask the person if there is anything they have found that reduces their hallucinations or delusions, and if there is, encourage the person to use these strategies.	O (A) socorrista deve questionar a pessoa se há algo que ela tenha encontrado e que possa reduzir suas alucinações ou delírios, e se a resposta for afirmativa, ele(a) deve encorajar a pessoa a usá-las.	YES	NO
If there are aspects of the person's environment that seem to increase their hallucinations or delusions, the first aider should limit or remove these where possible.	Se existirem aspectos do ambiente em volta da pessoa que pareçam aumentar as suas alucinações ou delírios, o(a) socorrista deve limitar ou remover esses aspectos quando possível.	NO	YES
If the person is paranoid	Caso a pessoa esteja paranóica
The first aider should be aware that the person's experience of hallucinations or delusions may cause them not to trust people, even those close to them.	O (A) socorrista deve estar ciente de que as experiências da pessoa com alucinações ou delírios podem levá-las a não confiar nas pessoas, mesmo nas que são próximas dela.	YES	YES
If the person exhibits paranoia, the first aider should not encourage or inflame this, e.g. by whispering to or about them.	Se a pessoa estiver paranoica, o(a) socorrista não deve encorajar ou acalorar essa vivência, como, por exemplo, sussurrando para ou sobre ela.	YES	YES
If the person is experiencing paranoia, the first aider should ask the person about their fears.	Se a pessoa estiver num momento de paranóia, o(a) socorrista deve perguntar à pessoa sobre seus medos.	NO	NO
If the person is experiencing paranoia, the first aider should give the person simple directions, if needed, e.g. "sit down, and let's talk about it".	Se a pessoa estiver num momento de paranóia, o(a) socorrista deve dar instruções simples à pessoa, se necessário, como por exemplo, "sente-se e vamos conversar sobre isso".	YES	YES
If the person is experiencing paranoia, the first aider should tell the person that no harm will come to them.	Se a pessoa estiver num momento de paranóia, o(a) socorrista deve dizer à pessoa que nenhum mal acontecerá a ela.	NO	NO
If the person is experiencing paranoia, the first aider should stay with the person, but at a distance that is comfortable for both the person and the first aider.	Se a pessoa estiver num momento de paranóia, o(a) socorrista deve ficar com a pessoa, mas numa distância que seja agradável tanto para a pessoa quanto para o(a) socorrista.	YES	YES
If the person is experiencing paranoia, the first aider should encourage and support the person to move away from whatever is causing their fear, if it is safe to do so.	Se a pessoa estiver num momento de paranóia, o(a) socorrista deve incentivar e apoiar a pessoa a se afastar do que está lhe causando medo, caso isto seja seguro de ser feito.	YES	NO
If the person is experiencing paranoia, the first aider should tell the person that they themselves are not afraid of what is causing the person fear.	Se a pessoa estiver num momento de paranóia, o(a) socorrista deve dizer à pessoa que ele(a) não tem medo do que está causando medo na pessoa.	NO	NO
If the person is experiencing paranoia, the first aider should tell the person what they are going to do before doing it, e.g. that they are going to get out their phone.	Se a pessoa estiver num momento de paranóia, o(a) socorrista deve dizer à pessoa o que ele(a) vai fazer antes de fazê-lo, por exemplo, que ele(a) vai pegar o telefone.	YES	YES
ASSESSING WHETHER THE PERSON IS IN CRISIS	AVALIANDO SE A PESSOA ESTÁ EM CRISE
Assessing whether the person is in crisis	Avaliando se a pessoa está em crise
The first aider should assess for risk of harm to the person or others.	O (A) socorrista deve avaliar o risco de danos à pessoa ou aos outros.	YES	YES
If the first aider does not think the person is in immediate risk of harm, but is still concerned about their welfare, they should ask the person if there is someone close to them who may be able to support them to stay safe.	Se o(a) socorrista não acha que a pessoa está em risco imediato de dano, mas estiver preocupado com seu bem-estar, deve perguntar à pessoa se há alguém próximo a ela que possa apoiá-la para permanecer em segurança.	YES	YES
If the first aider thinks the person is at risk of suicide, the first aider should follow the Mental Health First Aid Guidelines for Suicidal Thoughts and Behaviours.	Se o(a) socorrista achar que a pessoa está em risco de suicídio, o(a) socorrista deve seguir as Diretrizes de Primeiros Socorros à Saúde Mental para Pensamentos e Comportamentos Suicidas.	YES	YES
WHEN THE PERSON IS IN CRISIS (is in a severe psychotic state OR behaving aggressively)	QUANDO A PESSOA ESTÁ EM CRISE (em estado psicótico grave OU se comportando de forma agressiva)
Safety considerations when the person is in a severe psychotic state or behaving aggressively	Considerações de segurança quando a pessoa está em estado psicótico grave ou se comportando de forma agressiva
The first aider's primary goal should be to keep themselves and others safe.	A primeira meta do(a) socorrista deve ser manter a si e aos outros em segurança.	YES	YES
The first aider should take any threats or warnings seriously, particularly if the person believes they are being persecuted.	O(A) socorrista deve levar a sério qualquer ameaça ou advertência, especialmente se a pessoa acreditar que está sendo perseguida.	YES	YES
If the first aider is frightened, they should seek outside help immediately, as they should never put themselves at risk.	Se o(a) socorrista estiver assustado, deve procurar ajuda externa imediatamente, de modo a nunca se colocarem em risco.	YES	YES
The first aider should be aware that the person might act upon a hallucination or delusion.	O(A) socorrista deve estar ciente de que a pessoa pode agir com base em uma alucinação ou delírio.	YES	YES
The first aider should approach the person with caution.	O(A) socorrista deve abordar a pessoa com precaução.	YES	YES
If the person has a weapon or something that could be used as weapon, the first aider should not approach the person and should call emergency services immediately.	Se a(o) pessoa tiver uma arma ou algo que possa ser usado como uma arma, o(a) socorrista não deve abordar a pessoa e deve chamar os serviços de emergência imediatamente.	YES	YES
The first aider should try to gather information about whether the person feels safe, e.g. by stating "You seem worried; is there anything I can do to help?" or "Do you feel safe? Or is there something you are afraid of?"	O(A) socorrista deve tentar obter informação para saber se a pessoa se sente segura, como: “ Você parece preocupado, existe algo que eu possa fazer para te ajudar?” ou “ Você se sente segura? Ou existe algo do qual você tem medo?”.	YES	YES
The first aider should try to protect the person, themselves, and others around them from harm.	O(A) socorrista deve tentar proteger a pessoa, a si mesmo(a) e os outros ao redor dele(a).	YES	YES
If the person threatens to harm themselves or others, the first aider should try to secure the person in a room while they seek help.	Se a pessoa ameaçar prejudicar a si mesma ou aos outros, o socorrista deve tentar prender a pessoa em uma sala enquanto ele(a) procura ajuda.	NO	NO
The first aider should stay at a safe distance from the person while being able to maintain interaction.	O(A) socorrista deve ficar a uma distância segura da pessoa enquanto consegue manter a interação.	YES	YES
The first aider should ensure they have clear access to an exit.	O(A) socorrista deve assegurar que ele(a) tem livre acesso a uma saída.	YES	YES
If the person is upset and suddenly stands up, the first aider should also stand up so they can leave quickly if the situation gets dangerous.	Se a pessoa estiver perturbada e de repente se levantar, o (a) socorrista também deve se levantar para que possa sair rapidamente se a situação se tornar perigosa.	NO	NO
If safe to do so, the first aider should try to limit access to means that the person could use to harm themselves or others.	Se for seguro, o(a) socorrista deve tentar limitar o acesso a meios que a pessoa possa usar para prejudicar a si mesmo e aos outros.	YES	YES
If safe to do so, the first aider should remove any weapons or objects that could be used as weapons from the person's immediate environment.	Se for seguro, o(a) socorrista deve remover quaisquer armas ou objetos que possam ser usados como armas do ambiente em torno da pessoa.	YES	YES
The first aider should comply with requests, unless they are unreasonable or unsafe, as this gives the person the opportunity to feel somewhat in control.	O (A) socorrista deve atender às solicitações, a menos que sejam insensatas ou inseguras, pois isso dá a pessoa a oportunidade de sentir-se no controle de alguma forma.	NO	NO
If the first aider is alone with the person, they should call another person to accompany the first aider until professional help arrives.	Se o(a) socorrista estiver sozinho(a) com a pessoa, ele(a) deve chamar outra pessoa para acompanhá-lo(a) até que a ajuda profissional chegue.	YES	YES
If the first aider is alone with the person and cannot stay, they should call someone to stay with the person until professional help arrives.	Se o(a) socorrista estiver sozinho com a pessoa e não puder ficar com ela, ele(a) deve chamar alguém para ficar com ela até que a ajuda profissional chegue.	YES	YES
If the first aider does not feel it is safe for them to take the person to a hospital, the first aider should call emergency services.	Se o(a) socorrista não se sentir seguro(a) para levar a pessoa ao hospital, o(a) socorrista deve chamar os serviços de emergência.	YES	YES
Communicating with the person when they are in a severe psychotic state or behaving aggressively	Comunicando-se com a pessoa quando ela está em estado psicótico grave ou se comportando agressivamente
The first aider should speak calmly.	O(A) socorrista deve falar calmamente.	YES	YES
The first aider should communicate in short, simple sentences.	O(A) socorrista deve comunicar-se com frases simples e curtas.	YES	YES
The first aider should not shout at the person.	O(A) socorrista não deve gritar com a pessoa.	YES	YES
The first aider should not raise their voice.	O(A) socorrista não deve elevar sua voz.	YES	YES
The first aider should repeat questions or statements when necessary, using the same words each time rather than re-phrasing in the hope it will make things clearer for the person.	O(A) socorrista deve repetir as perguntas ou afirmações quando necessário, usando as mesmas palavras a cada vez ao invés de refazê-las com a esperança de deixar a mensagem mais clara para a pessoa.	NO	NO
The first aider should repeat questions or statements when necessary, using different wording in the hope it will make things clearer for the person.	O(A) socorrista deve repetir perguntas e afirmações quando necessário, usando diferentes palavras com a esperança de deixar a mensagem mais clara para a pessoa.	NO	NO
The first aider should try to minimise the level of emotion they show.	O(A) socorrista deve tentar minimizar o nível de emoção demonstrado.	YES	NO
The first aider should avoid direct, continuous eye contact with the person.	O(A) socorrista deve evitar contato visual direto e contínuo com a pessoa.	YES	NO
The first aider should position themselves at the level of the person if it is safe to do so.	O(A) socorrista deve se posicionar no mesmo nível que a pessoa, caso isso seja seguro.	NO	NO
The first aider should sit down and encourage the person to sit down too.	O(A) socorrista deve sentar-se e encorajar a pessoa a se sentar também.	NO	NO
The first aider should attempt to sit next to the person, if it is safe to do so.	O(A) socorrista deve se esforçar para sentar-se perto da pessoa, caso isso seja seguro.	NO	NO
The first aider should avoid touching the person.	O(A) socorrista deve evitar tocar na pessoa.	NO	NO
If it is necessary to move close to or make physical contact with the person, the first aider should first ask the person for permission, e.g. "do you mind if I sit next to you?" or "I can see your arm is hurt, is it ok if I use the first-aid kit to bandage it?".	Se for necessário mover-se para perto ou realizar contato físico com a pessoa, o(a) socorrista deve primeiro pedir permissão à pessoa, como: “ Você se importa se eu sentar próximo a você?” ou “ eu posso ver que seus braços estão machucados, tudo bem se eu usar o kit de primeiros socorros para colocar um curativo?”.	YES	YES
The first aider should try not take anything the person says personally.	O (A) socorrista não deve levar as coisas que a pessoa fala para o pessoal.	YES	YES
De-escalation when the person is in a severe psychotic state or behaving aggressively	Diminuindo a tensão quando a pessoa está em estado psicótico grave ou se comportando de forma agressiva
The first aider should try to de-escalate the situation.	O (A) socorrista deve tentar desescalar a situação.	NO	NO
The first aider should let the person know they are there to help.	O (A) socorrista deve deixar a pessoa saber que ele(a) está ali para ajudar.	YES	YES
The first aider should attempt to find out from the person what would help them feel safe and in control.	O (A) socorrista deve se atentar a encontrar o que faria a pessoa sentir-se mais segura e em controle.	YES	YES
The first aider should try to remain calm.	O (A) socorrista deve tentar se manter calmo.	YES	YES
The first aider should try not to show fear or anxiety.	O (A) socorrista deve tentar não mostrar medo ou ansiedade.	YES	YES
The first aider should stay calm and avoid nervous behaviour, e.g. shuffling their feet, fidgeting, making abrupt movements, talking fast.	O (A) socorrista deve se manter calmo e evitar comportamentos ansiosos/nervosos, como bater os pés, morder os dedos, realizar movimentos abruptos, falar rápido, etc.	YES	YES
The first aider should allow the person to express their feelings.	O (A) socorrista deve permitir que a pessoa expresse seus sentimentos.	YES	YES
The first aider should listen to the person more than talking to them.	O (A) socorrista deve ouvir mais a pessoa e falar menos.	YES	YES
The first aider should empathise with how the person is feeling.	O (A) socorrista deve empatizar com o que a pessoa está sentindo.	YES	YES
The first aider should ask the person what they can do to help.	O (A) socorrista deve perguntar a pessoa no que ele(a) pode ajudar.	YES	YES
The first aider should try to find out if the person has anyone they trust (e.g. close friends or family) and, if so, the first aider should try to enlist their help.	O (A) socorrista deve tentar descobrir se a pessoa tem alguém em quem ela confia (ex: amigos próximos ou família) e, nesse caso, o(a) socorrista deve tentar recrutar a ajuda deles.	YES	YES
The first aider should not do anything to further agitate the person.	O (A) socorrista não deve tentar fazer nada que possa agitar a pessoa.	YES	YES
The first aider should not try to restrict or restrain the person’s movement.	O (A) socorrista não deve tentar restringir ou conter a movimentação da pessoa.	YES	NO
The first aider should not argue with any other people present about the best course of action.	O (A) socorrista não deve discutir com outra pessoa presente o melhor curso de ação a ser tomado.	YES	NO
If there is more than one person present, the first aider should encourage only one person to speak at a time.	Se existir mais de uma pessoa presente, o(a) socorrista deve encorajar apenas uma pessoa a falar por vez.	YES	YES
If there is more than one person present, the first aider should try to create a space around the person so that they don't feel crowded.	Se existir mais de uma pessoa presente, o (a) socorrista deve tentar criar um ambiente agradável em torno da pessoa, de modo que ela não se sinta sufocada.	YES	YES
If there are people present who do not have a role in helping with the crisis, the first aider should ask them to leave.	Se existir pessoas presentes que não exerçam um papel ajudando no controle da crise, o(a) socorrista deve solicitar que eles deixem o ambiente.	NO	YES
If the person is consuming alcohol or other drugs, the first aider should discourage them from taking any more.	Se a pessoa estiver consumindo álcool ou outras drogas, o(a) socorrista deve desencorajá-la de usar mais.	NO	YES
If the person is consuming alcohol or other drugs, the first aider should try to limit their access to these.	Se a pessoa estiver consumindo álcool ou outras drogas, o(a) socorrista deve tentar limitar seu acesso a elas.	NO	NO
If feasible, the first aider should offer the person food or drink.	Se possível, o(a) socorrista deve oferecer água e comida a pessoa.	NO	NO
If the first aider is not able to de-escalate the situation, they should call for professional assistance, e.g. a mental health crisis service or emergency services.	Se o(a) socorrista não for capaz de desescalar a situação, ele(a) deve solicitar ajuda profissional, como, por exemplo, serviços especializados em crises psiquiátricas ou serviços de emergência.	YES	YES
Seeking help for the person when they are in a severe psychotic state or behaving aggressively	Procurando ajuda para a pessoa quando ela está em estado psicótico grave ou se comportando de forma agressiva
If the person is receiving professional help for psychosis, the first aider should contact the person's health professional immediately.	Se pessoa estiver recebendo ajuda profissional para o transtorno psicótico, o(a) socorrista deve contatar o profissional de saúde responsável imediatamente.	NO	YES
If the first aider needs to call emergency services, they should explain this to the person before doing so.	Se o(a) socorrista precisar ligar para serviços de emergência, ele(a) deve explicar isso para a pessoa antes de fazê-lo.	NO	NO
If the first aider’s concerns about the person are dismissed by the services they contact they should persevere in trying to seek support for the person, e.g. call another service.	Se as preocupações do(a) socorrista em relação a pessoa forem rejeitadas pelos serviços que ele(a) contactou, ele(a) deve perseverar na tentativa de buscar apoio para a pessoa, como chamar outro serviço.	YES	YES
If the person threatens to harm themselves or others, the first aider should not attempt to drive the person to the hospital without the support of others.	Se a pessoa ameaçar ferir a si mesma ou aos outros, o(a) socorrista não deve tentar levar a pessoa ao hospital sem o suporte de outros.	NO	YES
Calling for help when the person is in a severe psychotic state or behaving aggressively	Pedindo ajuda quando a pessoa está em estado psicótico grave ou se comportando de forma agressiva
If the first aider contacts a mental health service, they should not label the person as 'psychotic', but rather outline any symptoms and immediate concerns.	Se o(a) socorrista contactar um serviço de saúde mental, ele(a) não deve rotular a pessoa como ‘psicótica’, mas ao invés disso, descrever quaisquer sintomas ou preocupações imediatas.	YES	YES
If the first aider suspects the person may be a threat to themselves or to others, the first aider should contact emergency services immediately.	Se o(a) socorrista suspeitar que a pessoa possa ser uma ameaça para si mesmo ou para outros, o(a) socorrista deve contactar serviços de emergência imediatamente.	YES	YES
The first aider should not use calling emergency services as a threat.	O(A) socorrista não deve utilizar a ligação para os serviços de emergência como uma forma de ameaça.	YES	YES
If the first aider calls emergency services they should explain that they are concerned the person may be experiencing psychosis.	Se o(a) socorrista chamar o serviço de emergência, ele(a) deve explicar que está preocupado com o fato da pessoa estar vivenciado um transtorno psicótico.	YES	YES
If the first aider calls emergency services and the person has previously been diagnosed with a psychotic illness, the first aider should explain this.	Se o(a) socorrista chamar o serviço de emergência e a pessoa tiver sido diagnosticada anteriormente com um transtorno psicótico, o(a) socorrista deve explicar isso.	YES	YES
If the first aider calls emergency services they should describe specific, concise observations about the person’s behaviour and symptoms.	Se o(a) socorrista chamar o serviço de emergência, ele(a) deve descrever especificamente e de forma concisa as observações em relação ao comportamento e sintomas da pessoa.	YES	YES
If the first aider calls emergency services they should let them know if the person is armed or if there are accessible weapons nearby.	Se o(a) socorrista chamar um serviço de emergência, ele(a) deve falar se a pessoa estiver armada ou se houver armas acessíveis por perto.	YES	YES
If the first aider calls emergency services and the police respond, the first aider should be prepared that the person may be restrained or face charges.	Se o(a) socorrista chamar serviços de emergência e a polícia responder, o(a) socorrista deve estar preparado para que a pessoa seja reprimida ou acusada.	YES	NO
If the first aider thinks the person is at risk of suicide or harming themselves, they should tell emergency services this.	Se o(a) socorrista achar que a pessoa está em risco de suicídio ou em risco de machucar a si mesmo, ele(a) deve dizer isso ao serviço de emergência.	YES	YES
If emergency services respond, the first aider should try to meet them on arrival so they can explain the situation before they approach the person.	Se os serviços de emergência responderem, o(a) socorrista deve tentar encontrá-los na chegada para que ele(a) possa explicar a situação antes de se aproximarem da pessoa.	YES	YES
If other people arrive, the first aider should explain to the person who they are, that they are there to help, and how they are going to help.	Se outras pessoas chegaram, o(a) socorrista deve explicar à pessoa quem são essas pessoas e que elas estão ali para ajudar e como irão fazê-lo.	YES	YES
SEVERE PSYCHOTIC STATES (crisis situation)	ESTADOS PSICÓTICOS GRAVES (em situação de crise)
Communicating with the person when they are in a severe psychotic state	Comunicando com a pessoa quando ela está em estado psicótico grave
The first aider should know that they cannot reason with someone who is in an acute state of psychosis.	O(A) deve saber que não pode argumentar com alguém que está com quadro psicótico agudo.	NO	YES
De-escalation when the person is in a severe psychotic state	Diminuindo a tensão quando a pessoa está em um estado psicótico grave
The first aider should ask the person whether they would like them to decrease distractions and stimulation, e.g. turn off TV, reduce room lights.	O (A) socorrista deve perguntar a pessoa se ela gostaria que distrações e estímulos fossem diminuídos, como desligar a TV ou reduzir as luzes do ambiente.	YES	NO
If the person has unrealistic fears for their safety, the first aider should reassure them that they are safe.	Se a pessoa tem medos irreais para a sua segurança, o (a) socorrista deve tranquilizá-la e afirmar que estão seguros.	NO	YES
If the person has an advance directive/relapse prevention plan, the first aider should follow this.	Se a pessoa tiver um plano de prevenção/recaída, o(a) socorrista deve segui-lo.	YES	YES
Encouraging professional help when the person is in a severe psychotic state	Incentivando ajuda profissional quando a pessoa está em estado psicótico grave
The first aider should try to make sure the person is evaluated by a health professional immediately.	O (A) socorrista deve tentar ter certeza que a pessoa será avaliada por um profissional de saúde imediatamente.	YES	YES
The first aider should provide the person with options regarding seeking professional help, as this may give the person a sense of control, e.g. "do you want to go to the hospital with me or would you prefer John to take you".	O (A) socorrista deve providenciar opções em relação a busca de ajuda, pois isso pode dar a pessoa a sensação de controle, como “Você quer ir ao hospital comigo ou prefere que John te leve?”.	YES	YES
The first aider should explain to the person why they believe that a medical or mental health assessment is necessary.	O (A) socorrista deve explicar a pessoa porque ele(a) acredita que uma avaliação médica é necessária.	YES	YES
If the person doesn’t want professional help but is in a severe psychotic state	Caso a pessoa não queira ajuda profissional, mas está em estado psicótico grave
The first aider should know that if the person is in a severe psychotic state and refuses to seek professional help, the person's nearest relative can request that a mental health assessment is carried out.	O (A) socorrista deve saber que se a pessoa estiver em estado psicótico grave e recusar a procurar ajuda profissional, a pessoa mais próxima da pessoa pode solicitar avaliação de saúde mental.	NO	YES
If the person is in a severe psychotic state and denies that they are unwell, the first aider should contact emergency services.	Se a pessoa estiver em estado psicótico grave e não assumir que não está bem, o(a) socorrista deve contactar os serviços de emergência.	NO	YES
If the person is in a severe psychotic state and denies that they are unwell, the first aider should contact the emergency services and ask for an assessment under the relevant mental health legislation.	Se a pessoa estiver em estado psicótico grave e não assumir que não está bem, o(a) socorrista deve contactar o serviço de emergência e pedir por avaliação sob a legislação de saúde mental relevante.	NO	YES
Contacting emergency services when the person is in a severe psychotic state	Entrando em contato com os serviços de emergência quando a pessoa está em estado psicótico grave
If the person is in a severe psychotic state and the first aider calls emergency services they should explain that the person is in urgent need of medical help.	Se a pessoa estiver em estado psicótico grave e o(a) socorrista chamar o serviço de emergência ele(a) deve explicar que a pessoa está precisando urgentemente de ajuda médica.	YES	YES
If the person is in a severe psychotic state and the first aider calls emergency services they should be aware that the person won't necessarily be admitted to hospital.	Se a pessoa estiver em estado psicótico grave e o(a) socorrista chamar o serviço de emergência ele(a) deve estar ciente de que a pessoa não será necessariamente internada.	YES	NO
If the person is in a severe psychotic state and needs to go to hospital	Se a pessoa estiver em estado psicótico grave e precisar ir ao hospital
If the person needs to go to hospital, the first aider should encourage the person to go voluntarily.	Se a pessoa precisar ir a um hospital, o(a) socorrista deve encorajar a pessoa a ir voluntariamente.	NO	NO
If admission to hospital is recommended by a mental health professional and the person does not agree, the first aider should see if one of the person’s relatives or friends can persuade them.	Se a admissão ao hospital for recomendada por um profissional de saúde mental e a pessoa não concordar com isso, o(a) socorrista deve verificar se parentes ou amigos da pessoa conseguem persuadi-la.	NO	YES
If the person is willing to go to hospital, the first aider should offer to accompany them.	Se a pessoa estiver disposta a ir para o hospital, o(a) socorrista deve oferecer companhia a ela.	NO	NO
If the person goes to hospital, and it is appropriate to the relationship, the first aider should try to speak directly to the doctor or emergency staff to provide information relevant to the person's situation.	Se a pessoa for ao hospital, e se for apropriado para a relação, o(a) socorrista deve tentar falar diretamente com o médico ou com a equipe de emergência para prover informações relevantes a situação da pessoa.	YES	YES
If the first aider is a family member, they should be prepared to seek involuntary treatment for the person if necessary.	Se o(a) socorrista for um membra da família da pessoa, ele(a) deve estar preparado para procurar tratamento involuntário caso isso seja necessário.	NO	YES
The first aider should be aware of local laws relating to involuntary treatment.	O(A) socorrista deve estar ciente das leis locais em relação ao tratamento involuntário.	YES	YES
If the person needs to be admitted to hospital, the first aider should support them by focusing conversation on how a hospital stay may bring relief through reducing their symptoms.	Se a pessoa precisar ser admitida em um hospital, o(a) socorrista deve apoiar ela focando a conversa nos benefícios que o hospital poderá trazer através da diminuição dos sintomas.	YES	YES
AGGRESSION (crisis situation)	AGRESSÃO (numa situação de crise)
What the first aider should know about psychosis and aggression	O que o socorrista deve saber sobre psicose e agressão
The first aider should be aware that people with psychosis are not usually aggressive and are at a much higher risk of harming themselves than others.	O(A) socorrista deve estar ciente de que pessoas com transtornos psicóticos não são usualmente agressivas e que o risco de machucar a si mesma é muito maior do que machucar os outros.	YES	YES
The first aider should know that certain symptoms of psychosis (e.g. visual or auditory hallucinations) can cause people to become aggressive.	O(A) socorrista deve saber que certos sintomas psicóticos (como alucinações visuais e auditivas) podem fazer com que a pessoa se torne agressiva.	YES	YES
If the first aider is not sure whether the person may become aggressive, they should assume that the person may be dangerous.	Se o(a) socorrista não tiver certeza que a pessoa está se tornando agressiva, ele(a) deve assumir que a pessoa pode ser perigosa.	NO	NO
If the person becomes aggressive, the first aider should be aware that the person’s aggression may be exacerbated by the first aider taking certain steps, e.g. involving the police.	Se a pessoa se tornar agressiva, o(a) socorrista deve estar ciente que a agressividade da pessoa pode ser exacerbada por certas ações tomadas pelo(a) socorrista, como envolver a polícia.	YES	YES
How to respond if the person is being aggressive	Como responder se a pessoa estiver sendo agressiva
If the person threatens the first aider, the first aider should protect themselves by leaving.	Se a pessoa ameaçar o(a) socorrista, o(a) socorrista deve ir embora para proteger a si mesmo.	NO	NO
If the person is behaving aggressively, the first aider should not respond in a hostile, disciplinary, argumentative or challenging manner.	Se a pessoa estiver se comportando de forma agressiva, o(a) socorrista não deve responder de forma hostil, disciplinar, argumentativa ou desafiadora.	YES	YES
If the person is behaving aggressively, the first aider should not threaten the person as this may increase fear or prompt aggressive behaviour.	Se a pessoa estiver se comportando de forma agressiva, o(a) socorrista não deve ameaçar a pessoa, pois isso pode aumentar seu medo ou provocar um comportamento agressivo.	YES	YES
If the person is behaving aggressively, the first aider should not give in to any threats the person may make.	Se a pessoa estiver se comportando de forma agressiva, o(a) socorrista não deve ceder a qualquer ameaça que a pessoa possa vir a fazer.	NO	NO
Once the person's aggression subsides, the first aider should explain to them that they will not tolerate aggressive behaviours or threats.	Uma vez que a agressividade da pessoa diminuir, o(a) socorrista deve explicar à pessoa que ele(a) não irá tolerar comportamento agressivo ou ameaças.	NO	NO
De-escalation when the person is behaving aggressively	Diminuindo a tensão quando a pessoa está se comportando de forma agressiva
If the person is behaving aggressively, the first aider should clearly ask the person to stop any disruptive behaviour, e.g. "please lower your voice".	Se a pessoa estiver se comportando de forma agressiva, o(a) socorrista deve pedir claramente à pessoa para interromper qualquer comportamento perturbador, como por exemplo, "por favor, fale mais baixo".	NO	NO
If the person is behaving aggressively, the first aider should avoid asking the person too many questions as this can spark defensiveness and further anger.	Se a pessoa estiver se comportando de forma agressiva, o(a) socorrista deve evitar fazer muitas perguntas à pessoa, pois isso pode desencadear uma atitude defensiva e mais raiva ainda.	YES	YES
If the person is behaving aggressively, the first aider should leave the person alone until they have calmed down, if it is safe to do so.	Se a pessoa estiver se comportando de forma agressiva, o(a) socorrista deve deixar a pessoa em paz até que ela se acalme, se for seguro fazê-lo.	NO	NO
If the first aider has left the person alone to give them time to calm down, they should attempt to contact the person (e.g. by phoning them) to see if the person has calmed down.	Se o(a) socorrista deixar a pessoa sozinha para dar tempo para ela se acalmar, ele(a) deve tentar entrar em contato com a pessoa (como, por exemplo, telefonando para ela) para ver se ela se acalmou.	NO	NO
Safety considerations when the person is behaving aggressively	Considerações de segurança quando a pessoa está se comportando de forma agressiva
If the person’s aggression escalates out of control, the first aider should remove themselves from the situation and call emergency services.	Se a agressividade da pessoa estiver fora de controle, o(a) socorrista deve retirar-se da situação e deve chamar os serviços de emergência.	YES	YES
Calling for help if the person is behaving aggressively	Pedindo ajuda caso a pessoa esteja se comportando de forma agressiva
If the police are called, the first aider should tell them that the person may be experiencing psychosis and that the first aider needs the help of the police to obtain medical treatment and to control the person’s aggressive behaviour.	Se a polícia for chamada, o(a) socorrista deve dizer a pessoa que ela pode estar vivenciando um transtorno psicótico e que ele(a) precisa de ajuda da polícia para obter tratamento médico e para controlar o comportamento agressivo dela.	YES	NO
The first aider should let the police know whether or not the person has a weapon.	O (A) socorrista deve deixar a polícia saber se a pessoa tem ou não uma arma.	YES	YES
SELF-CARE FOR THE FIRST AIDER	AUTOCUIDADO PARA O SOCORRISTA
Self-care for the first aider	Autocuidado para o(a) socorrista
The first aider should look after their own mental health and wellbeing.	O (A) socorrista deve se preocupar com sua própria saúde mental e bem-estar.	YES	YES
The first aider should know that it is common to experience negative feelings (e.g. shock, fear, sadness, anger, frustration) as a result of supporting the person.	O(A) socorrista deve saber que é comum vivenciar sentimentos negativos (como choque, medo, tristeza, raiva e frustração) como resultado de ajudar a pessoa.	YES	YES
If the first aider is finding their role stressful, they should seek support for themselves (e.g. through support groups and organisations, a mental health professional or a supportive friend), while maintaining confidentiality.	Se o(a) socorrista estiver achando seu papel estressante, ele(a) deve procurar suporte para si mesmo (como através de grupos de suporte e organizações, um profissional de saúde mental ou um amigo de confiança), enquanto mantém confidencialidade.	YES	YES
The first aider should try self-help strategies to reduce any stress they experience, e.g. relaxation methods, regular exercise, sleep, healthy diet.	O(A) socorrista deve tentar estratégias de auto-ajuda para reduzir qualquer experiência estressante, como métodos de relaxamento, exercícios regulares, dormir, dieta saudável…	YES	YES
The first aider should not put pressure on themselves to find solutions to all the person's problems.	O(A) socorrista não deve pressionar si mesmo ou outros para achar soluções para todos os problemas da pessoa.	YES	YES
Notes. *For new endorsed items created from panellists' comments (n=8), see Table S3 (green font) items.
Colour-coding: Grey=sections (in bold) and sub-sections.
